# Supplementary material for: Components of a Neanderthal gut microbiome recovered from fecal sediments from El Salt
Source: Commun Biol. 2021 Feb 5;4:169. doi: 10.1038/s42003-021-01689-y (PMC7864912; doi:10.1038/s42003-021-01689-y)
Supplement: Supplementary file 5 — Supplementary Data 2 [file 42003_2021_1689_MOESM5_ESM.xlsx]

## Sheet: otu_table_L5
#Family level (1^ row=number of reads; other rows= rel. ab. 0-1)	V1	V2	V3	IX	Xa	ES1	ES2	ES3	ES4	ES5	ES6	ES7	Xb	XI
Matched reads with PMDS >5	1422	1229	1725	279	4257	8537	12689	12674	9555	10121	8420	17901	2278	4615
Archaea;Crenarchaeota;Thermoprotei;Acidilobales;Acidilobaceae	0	0	0	0	0	0	0	0	0	0	0.000118765	0	0	0
Archaea;Crenarchaeota;Thermoprotei;Desulfurococcales;Desulfurococcaceae	0	0	0	0	0	0.000117137	0.000157617	7.89017e-05	0.000313972	0.000296413	0	5.58628e-05	0	0
Archaea;Crenarchaeota;Thermoprotei;Desulfurococcales;Pyrodictiaceae	0	0	0	0	0	0.000117137	0	7.89017e-05	0	9.88045e-05	0.00023753	0.000167588	0	0
Archaea;Crenarchaeota;Thermoprotei;Sulfolobales;Sulfolobaceae	0	0	0	0	0	0	0.000315234	0.000157803	0.000104657	0	0	0	0	0
Archaea;Crenarchaeota;Thermoprotei;Thermoproteales;Thermoproteaceae	0	0	0	0	0	0	0	0	0.000104657	0	0	0	0	0
Archaea;Euryarchaeota;Archaeoglobi;Archaeoglobales;Archaeoglobaceae	0	0	0	0	0	0.000117137	0.000157617	0	0.000313972	0.000197609	0	0	0	0
Archaea;Euryarchaeota;Halobacteria;Halobacteriales;Haloarculaceae	0	0	0	0	0.0331219	0.000702823	0.00165498	0.00142023	0.00156986	0.00148207	0.00130641	0.00111726	0	0
Archaea;Euryarchaeota;Halobacteria;Halobacteriales;Halobacteriaceae	0	0.00081367	0	0	0.0443975	0.00128851	0.0018914	0.00142023	0.00167452	0.00197609	0.000950119	0.00128484	0.000438982	0
Archaea;Euryarchaeota;Halobacteria;Halobacteriales;Halococcaceae	0	0	0.00057971	0	0.10101	0.000468549	0.000788084	0.00118353	0.000941915	0.000296413	0.000831354	0.000446902	0	0.000433369
Archaea;Euryarchaeota;Halobacteria;Halobacteriales;unclassified Halobacteriales	0	0	0	0.236559	0.00352361	0.000117137	0.000315234	0	0.000313972	0.000197609	0	0.000111726	0	0
Archaea;Euryarchaeota;Halobacteria;Haloferacales;Haloferacaceae	0	0	0	0.00358423	0.0617806	0.00187419	0.00267949	0.00189364	0.00251177	0.00187728	0.00320665	0.00223451	0	0
Archaea;Euryarchaeota;Halobacteria;Haloferacales;Halorubraceae	0	0	0	0	0.0150341	0.00210847	0.0028371	0.00276156	0.00188383	0.00207489	0.00249406	0.0024021	0	0
Archaea;Euryarchaeota;Halobacteria;Haloferacales;unclassified Haloferacales	0	0	0	0	0	0.000117137	0.000394042	0.000157803	0	0	0	0.000279314	0	0
Archaea;Euryarchaeota;Halobacteria;Natrialbales;Natrialbaceae	0	0.00081367	0.00057971	0.121864	0.0495654	0.00210847	0.00409804	0.00426069	0.00345369	0.00405098	0.00285036	0.00290487	0	0
Archaea;Euryarchaeota;Methanobacteria;Methanobacteriales;Methanobacteriaceae	0	0.00406835	0.00173913	0	0	0	0.000236425	0	0.000313972	9.88045e-05	0.00023753	0	0	0
Archaea;Euryarchaeota;Methanobacteria;Methanobacteriales;Methanothermaceae	0	0	0	0	0	0	0	7.89017e-05	0.000104657	0	0.000118765	0	0	0
Archaea;Euryarchaeota;Methanococci;Methanococcales;Methanocaldococcaceae	0	0	0	0	0	0	7.88084e-05	0	0.000104657	0	0	0	0	0
Archaea;Euryarchaeota;Methanococci;Methanococcales;Methanococcaceae	0	0	0	0	0	0	0.000157617	7.89017e-05	0	9.88045e-05	0	0	0	0
Archaea;Euryarchaeota;Methanomicrobia;Methanocellales;Methanocellaceae	0	0	0	0	0	0	0.000157617	0.000236705	0.000209314	9.88045e-05	0.000118765	0.000111726	0	0
Archaea;Euryarchaeota;Methanomicrobia;Methanomicrobiales;Methanocorpusculaceae	0	0	0	0	0	0	7.88084e-05	0	0.000104657	0	0	0	0	0
Archaea;Euryarchaeota;Methanomicrobia;Methanomicrobiales;Methanomicrobiaceae	0	0	0	0	0	0.000351412	0.000945701	0.000789017	0.000627943	0.000592827	0.00023753	0.000223451	0	0
Archaea;Euryarchaeota;Methanomicrobia;Methanomicrobiales;Methanoregulaceae	0	0	0	0	0	0.000585686	0.000157617	0.000394508	0.000313972	0.000197609	0.000475059	0	0	0
Archaea;Euryarchaeota;Methanomicrobia;Methanomicrobiales;Methanospirillaceae	0	0	0	0	0	0	0	7.89017e-05	0	0	0.000118765	0	0	0
Archaea;Euryarchaeota;Methanomicrobia;Methanosarcinales;Methanosaetaceae	0	0	0	0	0	0.000117137	0.000315234	0.000394508	0.000313972	0.000197609	0.000118765	0.000167588	0	0
Archaea;Euryarchaeota;Methanomicrobia;Methanosarcinales;Methanosarcinaceae	0	0	0	0	0	0.000234274	0.000709276	0.00047341	0.000732601	0.000395218	0.000950119	0.000446902	0	0
Archaea;Euryarchaeota;Methanomicrobia;Methanosarcinales;Methermicoccaceae	0	0	0	0	0	0	0	7.89017e-05	0	9.88045e-05	0	0	0	0
Archaea;Euryarchaeota;Thermococci;Thermococcales;Thermococcaceae	0.000703235	0	0	0	0	0.000234274	0.000788084	0.000315607	0.000523286	0.000395218	0.00023753	0.000279314	0	0
Archaea;Euryarchaeota;Thermoplasmata;Methanomassiliicoccales;Methanomassiliicoccaceae	0	0	0	0	0	0.000234274	0.000394042	0.000552312	0	9.88045e-05	0.000593824	0.000111726	0	0
Archaea;Euryarchaeota;Thermoplasmata;Thermoplasmatales;Ferroplasmaceae	0	0	0	0	0	0	0	0	0	0.000197609	0	5.58628e-05	0	0
Archaea;Euryarchaeota;Thermoplasmata;Thermoplasmatales;Thermoplasmataceae	0	0	0	0	0	0	7.88084e-05	0	0.000104657	0	0	0	0	0
Archaea;Euryarchaeota;Thermoplasmata;Thermoplasmatales;unclassified Thermoplasmatales	0	0	0	0	0	0	0.000157617	0.000157803	0.000104657	0.000197609	0	0	0	0
Archaea;Thaumarchaeota;Nitrososphaeria;Nitrososphaerales;Nitrososphaeraceae	0.0021097	0.00244101	0.00115942	0	0.000234907	0.00222561	0.0037828	0.00347167	0.00397698	0.00286533	0.00261283	0.00340763	0.00219491	0.00130011
Bacteria;Acidobacteria;Acidobacteriia;Acidobacteriales;Acidobacteriaceae	0.00281294	0.00081367	0.00173913	0	0	0.00199133	0.003704	0.00394508	0.00397698	0.00365577	0.00344418	0.00273728	0.00175593	0.000216685
Bacteria;Acidobacteria;Blastocatellia;Blastocatellales;Pyrinomonadaceae	0	0	0	0	0	0.000117137	0.000788084	0.000315607	0.000418629	0.000592827	0.00023753	0.000279314	0	0.000216685
Bacteria;Acidobacteria;Holophagae;Holophagales;Holophagaceae	0	0	0	0	0	0.000351412	0.000630467	0.00047341	0.000941915	0.000395218	0.000712589	0.00039104	0	0
Bacteria;Acidobacteria;Solibacteres;Solibacterales;Bryobacteraceae	0	0	0	0	0	0.000351412	0.000315234	0.000236705	0.000209314	0.000197609	0.000118765	0.000335177	0	0
Bacteria;Acidobacteria;unclassified Acidobacteria;Acidobacteria subdivision 23	0	0	0	0	0	0.000234274	0.000236425	0.000236705	0.000418629	0	0.00023753	5.58628e-05	0	0.000216685
Bacteria;Actinobacteria;Acidimicrobiia;Acidimicrobiales;Acidimicrobiaceae	0.000703235	0	0.00173913	0	0	0.00117137	0.00181259	0.00189364	0.000941915	0.00177848	0.00166271	0.00201106	0	0.00151679
Bacteria;Actinobacteria;Actinobacteria;Acidothermales;Acidothermaceae	0	0	0	0	0	0	7.88084e-05	0.000552312	0	9.88045e-05	0	0.000167588	0.000438982	0
Bacteria;Actinobacteria;Actinobacteria;Actinomycetales;Actinomycetaceae	0.00140647	0	0.00057971	0	0.0136246	0.00667682	0.00386161	0.00339277	0.00429095	0.00385337	0.0112827	0.0039104	0.000438982	0
Bacteria;Actinobacteria;Actinobacteria;Actinopolysporales;Actinopolysporaceae	0	0.00162734	0	0	0.00164435	0.00105423	0.000709276	0.00102572	0.000732601	0.00088924	0.00118765	0.000893805	0	0
Bacteria;Actinobacteria;Actinobacteria;Bifidobacteriales;Bifidobacteriaceae	0.000703235	0.00081367	0.00057971	0	0	0.000937097	0.00181259	0.00173584	0.0021978	0.00177848	0.00213777	0.00134071	0	0
Bacteria;Actinobacteria;Actinobacteria;Catenulisporales;Actinospicaceae	0	0	0.00057971	0	0	0.00081996	0.000788084	0.000552312	0.000732601	0.000790436	0.00023753	0.000614491	0.000438982	0
Bacteria;Actinobacteria;Actinobacteria;Catenulisporales;Catenulisporaceae	0.000703235	0	0	0	0	0.000468549	0.000709276	0.00047341	0.00104657	0.00088924	0.000475059	0.000837942	0	0
Bacteria;Actinobacteria;Actinobacteria;Corynebacteriales;Corynebacteriaceae	0.00632911	0.00081367	0.00289855	0	0.00540287	0.00644254	0.00772322	0.00528641	0.00586081	0.00553305	0.012114	0.00664767	0.000438982	0.000433369
Bacteria;Actinobacteria;Actinobacteria;Corynebacteriales;Dietziaceae	0.000703235	0.00162734	0	0	0	0.000468549	0.000709276	0.000867919	0.00104657	0.000988045	0.000593824	0.000726216	0	0
Bacteria;Actinobacteria;Actinobacteria;Corynebacteriales;Gordoniaceae	0.000703235	0	0.00231884	0	0.00281889	0.0040998	0.00425565	0.00386618	0.00418629	0.0043474	0.00534442	0.00430144	0	0.000866739
Bacteria;Actinobacteria;Actinobacteria;Corynebacteriales;Mycobacteriaceae	0.0260197	0.00976404	0.0104348	0	0.00352361	0.0236617	0.0210418	0.0190942	0.0162219	0.0209465	0.0220903	0.0225127	0.00658472	0.00325027
Bacteria;Actinobacteria;Actinobacteria;Corynebacteriales;Nocardiaceae	0.00703235	0.00650936	0.0115942	0	0.0065774	0.0193276	0.0175743	0.0194887	0.0156986	0.0204525	0.0178147	0.0192727	0.00658472	0.0149512
Bacteria;Actinobacteria;Actinobacteria;Corynebacteriales;Segniliparaceae	0	0	0	0	0	0.000351412	0.000472851	0.000394508	0.000104657	0.000494022	0.000356295	0.000111726	0	0
Bacteria;Actinobacteria;Actinobacteria;Corynebacteriales;Tsukamurellaceae	0	0	0	0	0	0.00105423	0.00173379	0.000710115	0.000732601	0.00118565	0.002019	0.000893805	0.000438982	0
Bacteria;Actinobacteria;Actinobacteria;Corynebacteriales;Williamsiaceae	0	0	0	0	0	0.000117137	0.000472851	0.00047341	0.000313972	0.000790436	0.000831354	0.000670354	0.000438982	0.000433369
Bacteria;Actinobacteria;Actinobacteria;Corynebacteriales;unclassified Corynebacteriales	0.00140647	0.00162734	0.00173913	0	0	0.000468549	0.000236425	0.000157803	0.000209314	0.000395218	0	0.00039104	0	0
Bacteria;Actinobacteria;Actinobacteria;Frankiales;Cryptosporangiaceae	0	0	0.00057971	0	0	0.00140565	0.00118213	0.00149913	0.00104657	0.00128446	0.000950119	0.00206692	0	0
Bacteria;Actinobacteria;Actinobacteria;Frankiales;Frankiaceae	0.00140647	0.00081367	0.00173913	0	0	0.00339698	0.00323115	0.00394508	0.00397698	0.00454501	0.00332542	0.00335177	0.00219491	0.000433369
Bacteria;Actinobacteria;Actinobacteria;Frankiales;Sporichthyaceae	0	0	0	0	0	0.00210847	0.000394042	0.00094682	0.000732601	0.00187728	0.000475059	0.00134071	0.000438982	0
Bacteria;Actinobacteria;Actinobacteria;Geodermatophilales;Geodermatophilaceae	0.00281294	0.00081367	0.00173913	0	0.00234907	0.0103081	0.00520136	0.00646994	0.00617478	0.00909001	0.00819477	0.00865873	0.00219491	0.00216685
Bacteria;Actinobacteria;Actinobacteria;Glycomycetales;Glycomycetaceae	0.00140647	0.148902	0.00405797	0	0.00164435	0.0263559	0.00409804	0.00331387	0.00272109	0.00632349	0.00451306	0.00603318	0.00263389	0.00498375
Bacteria;Actinobacteria;Actinobacteria;Jiangellales;Jiangellaceae	0	0.00406835	0	0	0	0.00269415	0.00299472	0.00284046	0.00167452	0.00405098	0.00570071	0.00726216	0.0048288	0.000650054
Bacteria;Actinobacteria;Actinobacteria;Kineosporiales;Kineosporiaceae	0	0	0.00057971	0	0	0.000234274	0.000394042	0.000157803	0.000523286	0.000494022	0.00023753	0.00039104	0	0
Bacteria;Actinobacteria;Actinobacteria;Micrococcales;Beutenbergiaceae	0	0	0	0	0	0.000468549	0.000472851	0.000631214	0.000209314	0.000197609	0.000475059	0.000279314	0	0.000433369
Bacteria;Actinobacteria;Actinobacteria;Micrococcales;Brevibacteriaceae	0.0147679	0.00244101	0.0417391	0	0.00563777	0.00105423	0.00173379	0.00118353	0.00104657	0.00207489	0.000593824	0.00111726	0.00219491	0.00238353
Bacteria;Actinobacteria;Actinobacteria;Micrococcales;Cellulomonadaceae	0.000703235	0.00162734	0.00405797	0	0.00281889	0.00374839	0.00472851	0.00433959	0.00429095	0.00385337	0.00427553	0.00357522	0.00131694	0.000866739
Bacteria;Actinobacteria;Actinobacteria;Micrococcales;Demequinaceae	0.000703235	0.00162734	0.00057971	0	0	0.00152278	0.00181259	0.00220925	0.00230246	0.00187728	0.00190024	0.00173175	0.00175593	0.000433369
Bacteria;Actinobacteria;Actinobacteria;Micrococcales;Dermabacteraceae	0.0864979	0.00732303	0.0318841	0	0.0162086	0.000937097	0.00260068	0.00110462	0.0014652	0.00365577	0.002019	0.00111726	0.00834065	0.00325027
Bacteria;Actinobacteria;Actinobacteria;Micrococcales;Dermacoccaceae	0.000703235	0	0	0	0	0.000937097	0.00110332	0.00165694	0.000837258	0.00118565	0.00106888	0.00100553	0	0
Bacteria;Actinobacteria;Actinobacteria;Micrococcales;Dermatophilaceae	0.00140647	0	0	0	0.00140944	0	0.000630467	0.000789017	0.000732601	0.00118565	0.00130641	0.000949668	0.00175593	0
Bacteria;Actinobacteria;Actinobacteria;Micrococcales;Intrasporangiaceae	0.0021097	0	0.00637681	0	0.00117454	0.00737964	0.00693514	0.00812687	0.00565149	0.00820077	0.00760095	0.00670354	0.00219491	0.00108342
Bacteria;Actinobacteria;Actinobacteria;Micrococcales;Jonesiaceae	0	0	0	0	0	0	7.88084e-05	7.89017e-05	0.000209314	0	0	5.58628e-05	0	0
Bacteria;Actinobacteria;Actinobacteria;Micrococcales;Microbacteriaceae	0.0464135	0.0146461	0.0498551	0.100358	0.0133897	0.011948	0.0183624	0.016017	0.0147567	0.0298389	0.0184086	0.0206134	0.0215101	0.03987
Bacteria;Actinobacteria;Actinobacteria;Micrococcales;Micrococcaceae	0.0562588	0.0195281	0.0655072	0	0.0913789	0.00901956	0.00551659	0.00725896	0.00554683	0.0113625	0.00665083	0.00681526	0.0105356	0.0132178
Bacteria;Actinobacteria;Actinobacteria;Micrococcales;Promicromonosporaceae	0.00140647	0.0146461	0.00695652	0	0.0098661	0.00456835	0.00291591	0.00307717	0.0029304	0.0066199	0.00498812	0.00402212	0.00175593	0.0136511
Bacteria;Actinobacteria;Actinobacteria;Micrococcales;Ruaniaceae	0.000703235	0.00081367	0.00115942	0	0	0.000117137	0.000394042	0.000315607	0.000209314	0.000395218	0.000593824	0.000446902	0	0
Bacteria;Actinobacteria;Actinobacteria;Micrococcales;Sanguibacteraceae	0.00140647	0.00081367	0.00057971	0	0.00187926	0.000937097	0.000866893	0.000867919	0.00136054	0.00158087	0.000712589	0.00100553	0.00131694	0.000216685
Bacteria;Actinobacteria;Actinobacteria;Micrococcales;unclassified Micrococcales	0	0	0.00057971	0	0	0	0.000236425	0	0	0	0.00023753	0	0	0
Bacteria;Actinobacteria;Actinobacteria;Micromonosporales;Micromonosporaceae	0.0168776	0.00732303	0.00985507	0	0.00399342	0.0203819	0.0194657	0.0225659	0.0206175	0.0224286	0.0214964	0.0251383	0.00834065	0.00606717
Bacteria;Actinobacteria;Actinobacteria;Nakamurellales;Nakamurellaceae	0	0.00081367	0	0	0	0.000702823	0.000788084	0.000710115	0.00104657	0.000296413	0.000950119	0.00100553	0	0
Bacteria;Actinobacteria;Actinobacteria;Propionibacteriales;Nocardioidaceae	0.0232068	0.0292921	0.013913	0	0.0408739	0.0249502	0.0173379	0.0142812	0.0176871	0.0266772	0.0195962	0.0307245	0.133011	0.0186349
Bacteria;Actinobacteria;Actinobacteria;Propionibacteriales;Propionibacteriaceae	0.0021097	0	0.00115942	0	0.00234907	0.00456835	0.00307353	0.00433959	0.0043956	0.00365577	0.0339667	0.00536283	0.00131694	0.000216685
Bacteria;Actinobacteria;Actinobacteria;Pseudonocardiales;Pseudonocardiaceae	0.0112518	0.0301058	0.017971	0.00358423	0.0918487	0.0807075	0.0319962	0.0338488	0.0343276	0.0454501	0.0391924	0.0520083	0.0496049	0.0359697
Bacteria;Actinobacteria;Actinobacteria;Streptomycetales;Streptomycetaceae	0.0316456	0.104963	0.0127536	0.00716846	0.0159737	0.049549	0.0479943	0.0523907	0.0517007	0.0614564	0.0570071	0.0660298	0.237928	0.012351
Bacteria;Actinobacteria;Actinobacteria;Streptosporangiales;Nocardiopsaceae	0.00632911	0.00244101	0.00521739	0	0.0096312	0.00655968	0.00693514	0.00662774	0.00638409	0.00800316	0.00736342	0.00703871	0.00307287	0.000433369
Bacteria;Actinobacteria;Actinobacteria;Streptosporangiales;Streptosporangiaceae	0.00703235	0.00488202	0.00289855	0.00358423	0.00681231	0.011128	0.0119001	0.0111251	0.0107797	0.0121529	0.0108076	0.0139657	0.00746269	0.00195016
Bacteria;Actinobacteria;Actinobacteria;Streptosporangiales;Thermomonosporaceae	0.00351617	0.00325468	0.00173913	0	0.000234907	0.0101909	0.00961463	0.00867919	0.011617	0.0121529	0.0106888	0.0106139	0.00438982	0.000866739
Bacteria;Actinobacteria;Coriobacteriia;Coriobacteriales;Atopobiaceae	0	0	0	0	0	0.000585686	0.000472851	0.000867919	0.000523286	0.00148207	0.000593824	0.000614491	0	0
Bacteria;Actinobacteria;Coriobacteriia;Coriobacteriales;Coriobacteriaceae	0	0	0.00057971	0	0	0.000468549	0.000945701	0.00094682	0.00156986	0.000197609	0.000356295	0.000670354	0.000438982	0
Bacteria;Actinobacteria;Coriobacteriia;Eggerthellales;Eggerthellaceae	0.000703235	0	0.00057971	0	0	0.00187419	0.00102451	0.00118353	0.00156986	0.00167968	0.000475059	0.00100553	0	0
Bacteria;Actinobacteria;Nitriliruptoria;Nitriliruptorales;Nitriliruptoraceae	0	0	0	0	0	0.000702823	0.00141855	0.00094682	0.000523286	0.00108685	0.000950119	0.000837942	0.000438982	0
Bacteria;Actinobacteria;Rubrobacteria;Rubrobacterales;Rubrobacteraceae	0.00140647	0	0.00057971	0	0.00375852	0.00152278	0.0018914	0.00142023	0.0014652	0.00158087	0.00166271	0.00117312	0.00263389	0.00325027
Bacteria;Actinobacteria;Thermoleophilia;Solirubrobacterales;Conexibacteraceae	0.00281294	0.00162734	0.00405797	0	0.0263096	0.00433408	0.00346757	0.00228815	0.00345369	0.0119553	0.00356295	0.00519524	0.00395083	0.00411701
Bacteria;Actinobacteria;Thermoleophilia;Solirubrobacterales;Patulibacteraceae	0.00140647	0	0.00115942	0	0.000939629	0.00187419	0.00165498	0.00197254	0.00261643	0.00553305	0.00368171	0.00279314	0.00219491	0.000650054
Bacteria;Actinobacteria;Thermoleophilia;Solirubrobacterales;Solirubrobacteraceae	0.00421941	0.00081367	0.00173913	0	0.00258398	0.00210847	0.00173379	0.00189364	0.00136054	0.00454501	0.00166271	0.00217865	0.00175593	0.00108342
Bacteria;Actinobacteria;Thermoleophilia;Thermoleophilales;Thermoleophilaceae	0.000703235	0	0	0	0	0.00175706	0.000630467	0.000710115	0.00125589	0.00088924	0.00106888	0.00145243	0	0.000216685
Bacteria;Aquificae;Aquificae;Aquificales;Aquificaceae	0	0	0	0	0	0	0	0.000157803	0.000313972	0	0	5.58628e-05	0	0
Bacteria;Aquificae;Aquificae;Aquificales;Aquificales genera incertae sedis	0.000703235	0	0	0	0	0	7.88084e-05	0	0	0.000197609	0	0	0	0
Bacteria;Aquificae;Aquificae;Aquificales;Hydrogenothermaceae	0	0	0	0	0	0	0	0	0	0	0	5.58628e-05	0	0
Bacteria;Aquificae;Aquificae;Desulfurobacteriales;Desulfurobacteriaceae	0	0	0	0	0	0	0.000157617	0	0.000209314	0	0	0.000111726	0	0
Bacteria;Armatimonadetes;Chthonomonadetes;Chthonomonadales;Chthonomonadaceae	0	0	0	0	0	0	7.88084e-05	0	0	9.88045e-05	0.000118765	0	0	0
Bacteria;Armatimonadetes;Fimbriimonadia;Fimbriimonadales;Fimbriimonadaceae	0	0	0	0	0	0.000117137	0.000315234	0.000315607	0	0.000691631	0.000475059	0.00039104	0	0
Bacteria;Bacteroidetes;Bacteroidetes Order II. Incertae sedis;Rhodothermaceae	0	0	0	0	0	0.000468549	0.000945701	0.000631214	0.00136054	0.000790436	0.000712589	0.000782079	0	0
Bacteria;Bacteroidetes;Bacteroidia;Bacteroidales;Bacteroidaceae	0	0	0	0	0	0.000585686	0.00110332	0.000789017	0.000418629	0.000296413	0.000475059	0.000614491	0	0
Bacteria;Bacteroidetes;Bacteroidia;Bacteroidales;Barnesiellaceae	0	0	0	0	0	0	0.000157617	7.89017e-05	0.000104657	0.000197609	0.000118765	0.000167588	0	0
Bacteria;Bacteroidetes;Bacteroidia;Bacteroidales;Dysgonamonadaceae	0	0	0	0	0	0.000117137	0.000236425	0.000157803	0.000104657	0.000296413	0	5.58628e-05	0	0
Bacteria;Bacteroidetes;Bacteroidia;Bacteroidales;Lentimicrobiaceae	0	0	0	0	0	0.000117137	0.000157617	0.000236705	0.000104657	9.88045e-05	0	5.58628e-05	0	0
Bacteria;Bacteroidetes;Bacteroidia;Bacteroidales;Odoribacteraceae	0	0	0	0	0	0.000117137	0.000157617	7.89017e-05	0.000104657	9.88045e-05	0	5.58628e-05	0	0
Bacteria;Bacteroidetes;Bacteroidia;Bacteroidales;Paludibacteraceae	0	0	0	0	0	0.000117137	0	7.89017e-05	0	9.88045e-05	0	0	0	0
Bacteria;Bacteroidetes;Bacteroidia;Bacteroidales;Porphyromonadaceae	0	0	0	0	0	0.000468549	0.000472851	0.000157803	0.000313972	0.000494022	0.000475059	0.000223451	0	0
Bacteria;Bacteroidetes;Bacteroidia;Bacteroidales;Prevotellaceae	0	0	0.00057971	0	0	0.000585686	0.00110332	0.00047341	0.000418629	0.00138326	0.00558195	0.000446902	0	0
Bacteria;Bacteroidetes;Bacteroidia;Bacteroidales;Rikenellaceae	0	0	0	0	0	0.000585686	0.00110332	0.00134133	0.00115123	0.00138326	0.000950119	0.000837942	0	0.000216685
Bacteria;Bacteroidetes;Bacteroidia;Bacteroidales;Tannerellaceae	0	0	0	0	0	0.000117137	0.000472851	0	0.000104657	0.000197609	0.000118765	0	0	0
Bacteria;Bacteroidetes;Bacteroidia;Bacteroidales;unclassified Bacteroidales	0	0	0	0	0	0	0	7.89017e-05	0	0	0	0	0	0
Bacteria;Bacteroidetes;Bacteroidia;Marinilabiliales;Marinifilaceae	0	0	0	0	0	0	0	0	0	0	0	5.58628e-05	0	0
Bacteria;Bacteroidetes;Bacteroidia;Marinilabiliales;Marinilabiliaceae	0	0	0	0	0	0.000117137	0.000157617	0.000315607	0.000104657	9.88045e-05	0	0.000167588	0	0.000216685
Bacteria;Bacteroidetes;Bacteroidia;Marinilabiliales;Prolixibacteraceae	0	0	0	0	0	0	0.000472851	7.89017e-05	0.000209314	0.000197609	0.000118765	0.000223451	0	0
Bacteria;Bacteroidetes;Bacteroidia;Marinilabiliales;Salinivirgaceae	0	0	0	0	0	0	7.88084e-05	0	0	0.000197609	0	0	0	0
Bacteria;Bacteroidetes;Chitinophagia;Chitinophagales;Chitinophagaceae	0.00632911	0.00325468	0.00289855	0	0	0.00210847	0.0028371	0.00394508	0.00177917	0.00345816	0.00332542	0.0039104	0.00834065	0.00736728
Bacteria;Bacteroidetes;Cytophagia;Cytophagales;Bernardetiaceae	0	0	0	0	0	0.000351412	0	0	0	9.88045e-05	0.000118765	5.58628e-05	0	0
Bacteria;Bacteroidetes;Cytophagia;Cytophagales;Catalimonadaceae	0	0	0	0	0	0.000117137	0.000157617	7.89017e-05	0	0.000494022	0.00023753	0.00039104	0	0
Bacteria;Bacteroidetes;Cytophagia;Cytophagales;Cyclobacteriaceae	0.000703235	0	0.00289855	0	0.000234907	0.00081996	0.00126093	0.00110462	0.00104657	0.00118565	0.00166271	0.000837942	0.00131694	0.000866739
Bacteria;Bacteroidetes;Cytophagia;Cytophagales;Cytophagaceae	0	0.00081367	0.00173913	0	0	0.00210847	0.00252187	0.00189364	0.0014652	0.00197609	0.00190024	0.00128484	0.000877963	0.000866739
Bacteria;Bacteroidetes;Cytophagia;Cytophagales;Flammeovirgaceae	0.000703235	0	0.00057971	0	0	0.000351412	0.000630467	0.000552312	0	0.000296413	0.00023753	0.000837942	0	0
Bacteria;Bacteroidetes;Cytophagia;Cytophagales;Hymenobacteraceae	0.00281294	0	0.00057971	0	0	0.00163992	0.00315234	0.00252485	0.00240712	0.00207489	0.00249406	0.00189934	0.00307287	0.000433369
Bacteria;Bacteroidetes;Cytophagia;Cytophagales;Microscillaceae	0	0	0	0	0	0	0	0	0.000313972	0	0.000356295	5.58628e-05	0	0
Bacteria;Bacteroidetes;Cytophagia;Cytophagales;Thermonemataceae	0	0	0	0	0	0	0	7.89017e-05	0	0	0	0	0	0
Bacteria;Bacteroidetes;Cytophagia;Cytophagales;unclassified Cytophagales	0	0	0	0	0	0.00117137	0.000472851	0.000394508	0.000837258	0.000395218	0.000356295	0.000167588	0	0
Bacteria;Bacteroidetes;Flavobacteriia;Flavobacteriales;Crocinitomicaceae	0	0	0	0	0	0	7.88084e-05	0	0	0	0	0	0	0
Bacteria;Bacteroidetes;Flavobacteriia;Flavobacteriales;Cryomorphaceae	0	0	0	0	0	0	0	0	0	0	0	5.58628e-05	0	0
Bacteria;Bacteroidetes;Flavobacteriia;Flavobacteriales;Flavobacteriaceae	0.0218003	0.0113914	0.0591304	0	0.00704722	0.00292843	0.00472851	0.00284046	0.00230246	0.00642229	0.0137767	0.002849	0.00351185	0.0221018
Bacteria;Bacteroidetes;Flavobacteriia;Flavobacteriales;Schleiferiaceae	0	0	0	0	0	0	0	0	0	0	0.000118765	0	0	0
Bacteria;Bacteroidetes;Saprospiria;Saprospirales;Haliscomenobacteraceae	0	0	0	0	0	0	0.000315234	0.000157803	0.000209314	9.88045e-05	0.000593824	5.58628e-05	0	0
Bacteria;Bacteroidetes;Saprospiria;Saprospirales;Lewinellaceae	0	0	0	0	0	0.000117137	7.88084e-05	0.000236705	0.000209314	0	0	0.000167588	0	0
Bacteria;Bacteroidetes;Saprospiria;Saprospirales;Saprospiraceae	0	0	0	0	0	0	0	7.89017e-05	0	0	0	5.58628e-05	0	0
Bacteria;Bacteroidetes;Sphingobacteriia;Sphingobacteriales;Sphingobacteriaceae	0.0021097	0.00650936	0.00405797	0	0	0.00081996	0.00362519	0.00126243	0.00136054	0.00345816	0.00190024	0.00625663	0.00131694	0.0071506
Bacteria;Balneolaeota;Balneolia;Balneolales;Balneolaceae	0	0.00081367	0	0	0	0.000117137	0.000236425	0.000236705	0.000104657	0	0.000475059	0.00039104	0	0
Bacteria;Caldiserica;Caldisericia;Caldisericales;Caldisericaceae	0	0	0	0	0	0	7.88084e-05	0	0	0	0	0	0	0
Bacteria;Calditrichaeota;Calditrichae;Calditrichales;Calditrichaceae	0	0	0	0	0	0	0	0	0	9.88045e-05	0	0	0	0
Bacteria;Chlamydiae;Chlamydiia;Parachlamydiales;Criblamydiaceae	0	0	0	0	0	0.000117137	0	7.89017e-05	0	0	0	0	0	0
Bacteria;Chlamydiae;Chlamydiia;Parachlamydiales;Parachlamydiaceae	0	0	0	0	0	0.000234274	7.88084e-05	7.89017e-05	0	0	0	0	0	0
Bacteria;Chlamydiae;Chlamydiia;Parachlamydiales;Simkaniaceae	0	0	0	0	0	0	0	7.89017e-05	0.000104657	0	0	0	0	0
Bacteria;Chlamydiae;Chlamydiia;Parachlamydiales;Waddliaceae	0	0	0	0	0	0	0	0	0	0	0.000118765	0	0	0
Bacteria;Chlorobi;Chlorobia;Chlorobiales;Chlorobiaceae	0.000703235	0	0	0	0	0.000351412	0.000945701	0.000710115	0.000941915	0.000494022	0.00154394	0.000446902	0	0
Bacteria;Chloroflexi;Anaerolineae;Anaerolineales;Anaerolineaceae	0	0	0	0	0	0.000468549	0.00110332	0.000789017	0.00125589	0.000592827	0.000593824	0.000558628	0	0
Bacteria;Chloroflexi;Ardenticatenia;Ardenticatenales;Ardenticatenaceae	0	0	0	0	0	0.000351412	0.000236425	0.000315607	0.000418629	9.88045e-05	0.00023753	0.000223451	0	0
Bacteria;Chloroflexi;Caldilineae;Caldilineales;Caldilineaceae	0	0	0	0	0	0.000234274	0.000236425	0.000315607	0	9.88045e-05	0.000118765	0.000167588	0	0
Bacteria;Chloroflexi;Chloroflexia;Chloroflexales;Chloroflexineae	0	0	0	0	0	0.000468549	0.000630467	0.000710115	0.000104657	0.000494022	0.000593824	0.000614491	0.000438982	0
Bacteria;Chloroflexi;Chloroflexia;Chloroflexales;Roseiflexineae	0.000703235	0	0	0	0	0.000117137	0.000236425	0.000157803	0.000313972	0.000197609	0.000475059	5.58628e-05	0	0
Bacteria;Chloroflexi;Chloroflexia;Herpetosiphonales;Herpetosiphonaceae	0	0	0	0	0	0	7.88084e-05	7.89017e-05	0	0	0.00023753	5.58628e-05	0	0
Bacteria;Chloroflexi;Dehalococcoidia;Dehalococcoidales;Dehalococcoidaceae	0	0	0	0	0	0	0	0	0	0	0.000593824	5.58628e-05	0	0
Bacteria;Chloroflexi;Dehalococcoidia;other Dehalogenimonas	0.000703235	0	0	0	0	0.000234274	0.000157617	0.000236705	0	0.000790436	0.000593824	5.58628e-05	0	0
Bacteria;Chloroflexi;Ktedonobacteria;Ktedonobacterales;Ktedonobacteraceae	0	0	0.00057971	0	0	0	0.000472851	0.000867919	0.000209314	9.88045e-05	0.000475059	0.000223451	0	0
Bacteria;Chloroflexi;Ktedonobacteria;Thermogemmatisporales;Thermogemmatisporaceae	0	0	0	0	0	0.000117137	0.000394042	0.000315607	0.000104657	0.000395218	0.00023753	5.58628e-05	0	0
Bacteria;Chloroflexi;Thermoflexia;Thermoflexales;Thermoflexaceae	0	0	0	0	0	0	0.000551659	0.000552312	0.000313972	0.000296413	0.000356295	0.000279314	0	0
Bacteria;Chloroflexi;Thermomicrobia;Sphaerobacteridae;Sphaerobacterales group	0.000703235	0.00081367	0	0	0	0.00105423	0.0018914	0.00134133	0.00125589	0.00148207	0.00166271	0.00128484	0.000438982	0
Bacteria;Chloroflexi;Thermomicrobia;Thermomicrobiales;Thermomicrobiaceae	0	0	0	0	0	0.000234274	0.000157617	0.000157803	0.000313972	0.000197609	0.000118765	0.000111726	0	0
Bacteria;Chloroflexi;Thermomicrobia;unclassified Thermomicrobia	0	0	0	0	0	0.000234274	0.000157617	7.89017e-05	0.000418629	0	0	0	0	0
Bacteria;Chrysiogenetes;Chrysiogenetes;Chrysiogenales;Chrysiogenaceae	0	0	0	0	0	0.000117137	0	0.000157803	0.000104657	9.88045e-05	0	0.000111726	0	0
Bacteria;Cyanobacteria;Cyanobacteria;Chroococcidiopsidales;Chroococcidiopsidaceae	0	0.00081367	0	0	0	0	0.000157617	0.000157803	0.000104657	0	0	0	0	0
Bacteria;Cyanobacteria;Cyanobacteria;Cyanobacteria;Nostocales group	0	0	0	0	0	0.000117137	7.88084e-05	7.89017e-05	0.000104657	0	0.000118765	0	0	0
Bacteria;Cyanobacteria;Cyanobacteria;Nostocales;Chlorogloeopsidaceae	0	0	0	0	0	0.000117137	0	0	0	9.88045e-05	0	0	0	0
Bacteria;Cyanobacteria;Cyanobacteria;Nostocales;Fortieaceae	0	0	0	0	0	0	7.88084e-05	0	0	0	0	0	0	0
Bacteria;Cyanobacteria;Cyanobacteria;Nostocales;Hapalosiphonaceae	0	0	0	0	0	0.000234274	0	0.000236705	0.000209314	9.88045e-05	0.000356295	0.000167588	0.000877963	0
Bacteria;Cyanobacteria;Cyanobacteria;Nostocales;Nostocaceae	0	0	0	0	0	0.000117137	0.000315234	0	0.000104657	9.88045e-05	0.00023753	0.000223451	0	0
Bacteria;Cyanobacteria;Cyanobacteria;Nostocales;Rivulariaceae	0	0	0	0	0	0	7.88084e-05	0.000157803	0.000104657	0	0	0	0	0
Bacteria;Cyanobacteria;Cyanobacteria;Nostocales;Scytonemataceae	0	0	0	0	0	0	7.88084e-05	7.89017e-05	0.000104657	0	0	0.000223451	0.000438982	0
Bacteria;Cyanobacteria;Cyanobacteria;Nostocales;Symphyonemataceae	0	0	0	0	0	0	0.000157617	7.89017e-05	0.000209314	0	0	0	0	0
Bacteria;Cyanobacteria;Cyanobacteria;Nostocales;Tolypothrichaceae	0	0	0	0	0	0	7.88084e-05	0	0	0	0	5.58628e-05	0.000438982	0
Bacteria;Cyanobacteria;Cyanobacteria;Nostocales;unclassified Nostocales	0	0	0	0	0	0.000117137	0.000157617	0	0	0	0	0	0	0
Bacteria;Cyanobacteria;Cyanobacteria;Synechococcales;Chamaesiphonaceae	0	0	0	0	0	0	0.000157617	0	0	0	0	0	0	0
Bacteria;Cyanobacteria;Cyanobacteria;Synechococcales;Leptolyngbyaceae	0	0	0	0	0	0.00105423	0.00149736	0.000710115	0.00104657	0.000494022	0.00118765	0.000782079	0.000438982	0
Bacteria;Cyanobacteria;Cyanobacteria;Synechococcales;Prochloraceae	0	0	0	0	0	0	0	0	0.000209314	0	0	0	0	0
Bacteria;Cyanobacteria;Cyanobacteria;Synechococcales;Pseudanabaenaceae	0	0	0	0	0	0.000117137	0.000236425	0.000157803	0.000104657	0	0	0	0	0
Bacteria;Cyanobacteria;Cyanobacteria;Synechococcales;Synechococcaceae	0	0	0.00231884	0	0	0.000117137	0.000315234	0.00047341	0.000104657	0.000197609	0	0.00039104	0	0
Bacteria;Cyanobacteria;Gloeobacteria;Gloeobacterales;Gloeobacteraceae	0	0.00081367	0	0	0	0.000234274	0.000709276	0.000867919	0.000418629	0.000197609	0.000475059	0.000223451	0	0
Bacteria;Cyanobacteria;Gloeoemargaritales;Gloeomargaritaceae	0	0	0	0	0	0	0.000157617	0	0	9.88045e-05	0	0	0	0
Bacteria;Cyanobacteria;Oscillatoriophycideae;Chroococcales;Aphanothecaceae	0	0	0	0	0	0.000117137	0.000157617	7.89017e-05	0.000104657	9.88045e-05	0.000118765	0	0	0
Bacteria;Cyanobacteria;Oscillatoriophycideae;Chroococcales;Chroococcaceae	0	0	0	0	0	0	0	0	0	0	0	0.000111726	0	0
Bacteria;Cyanobacteria;Oscillatoriophycideae;Chroococcales;Cyanobacteriaceae	0	0	0	0	0	0	0	7.89017e-05	0	0	0	5.58628e-05	0	0
Bacteria;Cyanobacteria;Oscillatoriophycideae;Chroococcales;Microcystaceae	0	0	0	0	0	0	0.000157617	0	0	0	0	0	0	0
Bacteria;Cyanobacteria;Oscillatoriophycideae;Oscillatoriales;Coleofasciculaceae	0	0	0	0	0	0	0.000236425	0.000157803	0.000104657	9.88045e-05	0	0	0	0
Bacteria;Cyanobacteria;Oscillatoriophycideae;Oscillatoriales;Gomontiellaceae	0	0	0	0	0	0.000117137	0	0	0.000104657	9.88045e-05	0.000118765	0	0	0
Bacteria;Cyanobacteria;Oscillatoriophycideae;Oscillatoriales;Microcoleaceae	0	0	0	0	0	0.000234274	0.000157617	0.000157803	0	0.000296413	0	0.000335177	0	0
Bacteria;Cyanobacteria;Oscillatoriophycideae;Oscillatoriales;Oscillatoriaceae	0	0	0	0	0	0.000234274	0.000472851	0.000394508	0.000732601	0.000988045	0.00023753	0.000670354	0	0
Bacteria;Cyanobacteria;Oscillatoriophycideae;Oscillatoriales;unclassified Oscillatoriales	0	0	0	0	0	0	0.000157617	0.000236705	0	0	0	0.000111726	0	0
Bacteria;Cyanobacteria;Pleurocapsales;Dermocarpellaceae	0	0	0	0	0	0	7.88084e-05	0	0	0	0.000118765	0	0	0
Bacteria;Cyanobacteria;Pleurocapsales;Hyellaceae	0	0	0	0	0	0	0	0	0	9.88045e-05	0	0	0	0
Bacteria;Cyanobacteria;Spirulinales;Spirulinaceae	0	0	0	0	0	0	0.000157617	0	0.000104657	9.88045e-05	0	5.58628e-05	0	0
Bacteria;Deferribacteres;Deferribacteres;Deferribacterales;Deferribacteraceae	0	0	0	0	0	0.000117137	0	0	0	9.88045e-05	0.000118765	0	0	0
Bacteria;Deinococcus-Thermus;Deinococci;Deinococcales;Deinococcaceae	0.00140647	0.00081367	0.00115942	0	0	0.0040998	0.00449208	0.00426069	0.00334903	0.00405098	0.00320665	0.00273728	0	0
Bacteria;Deinococcus-Thermus;Deinococci;Deinococcales;Trueperaceae	0	0	0	0	0	0.000351412	0.000236425	0.000236705	0.000209314	0.000395218	0.000831354	0.000279314	0	0
Bacteria;Deinococcus-Thermus;Deinococci;Thermales;Thermaceae	0.000703235	0	0	0	0.000469814	0.00105423	0.00346757	0.00252485	0.0043956	0.00266772	0.00308789	0.00273728	0.000877963	0
Bacteria;Elusimicrobia;Elusimicrobia;Elusimicrobiales;Elusimicrobiaceae	0	0.00081367	0	0	0	0	0	0	0	9.88045e-05	0	0	0	0
Bacteria;Elusimicrobia;Endomicrobia;Endomicrobiales;Endomicrobiaceae	0	0	0	0	0	0.000117137	0	0	0	0	0	0	0	0
Bacteria;Fibrobacteres;Fibrobacteria;Fibrobacterales;Fibrobacteraceae	0	0	0	0	0	0	7.88084e-05	7.89017e-05	0	9.88045e-05	0	0.000167588	0	0
Bacteria;Firmicutes;Bacilli;Bacillales;Alicyclobacillaceae	0.000703235	0	0.00057971	0	0	0.00245988	0.0162345	0.0155436	0.0198849	0.00711392	0.00558195	0.0024021	0.00263389	0.000216685
Bacteria;Firmicutes;Bacilli;Bacillales;Bacillaceae	0.0428973	0.0398698	0.0498551	0	0.00563777	0.0979267	0.112775	0.111251	0.136578	0.0498963	0.0695962	0.063907	0.0280948	0.0160347
Bacteria;Firmicutes;Bacilli;Bacillales;Bacillales incertae sedis	0	0	0.00057971	0	0	0.000117137	0.00102451	0.00252485	0.00115123	9.88045e-05	0.000712589	0.000335177	0	0.000216685
Bacteria;Firmicutes;Bacilli;Bacillales;Listeriaceae	0	0	0	0	0	0.000117137	7.88084e-05	0.000552312	0.000418629	0.000197609	0.000356295	0.000279314	0	0
Bacteria;Firmicutes;Bacilli;Bacillales;Paenibacillaceae	0.0133615	0.00569569	0.0197101	0	0.0105708	0.0345555	0.0470486	0.0615433	0.0340136	0.0236143	0.0274347	0.022401	0.022827	0.120043
Bacteria;Firmicutes;Bacilli;Bacillales;Planococcaceae	0.0133615	0.00650936	0.0324638	0	0.0112755	0.00679396	0.0103239	0.00804797	0.0280481	0.00335935	0.00724466	0.00430144	0.0158033	0.00975081
Bacteria;Firmicutes;Bacilli;Bacillales;Sporolactobacillaceae	0	0	0	0	0	0.000585686	0.00165498	0.00189364	0.000837258	0.000691631	0.000950119	0.000782079	0.000438982	0
Bacteria;Firmicutes;Bacilli;Bacillales;Staphylococcaceae	0.0963432	0.0341741	0.10029	0	0.0307728	0.000468549	0.00102451	0.000867919	0.00136054	0.000691631	0.000950119	0.000670354	0.023705	0.0320693
Bacteria;Firmicutes;Bacilli;Bacillales;Thermoactinomycetaceae	0.000703235	0.00081367	0.00057971	0	0	0.00972238	0.0146584	0.0205144	0.00596546	0.00316174	0.00213777	0.00357522	0.0048288	0.000650054
Bacteria;Firmicutes;Bacilli;Bacillales;unclassified Bacillales	0	0	0	0	0	0.000117137	0.000157617	7.89017e-05	0.000313972	0	0.000118765	0.000167588	0.000438982	0.000433369
Bacteria;Firmicutes;Bacilli;Lactobacillales;Aerococcaceae	0.000703235	0	0.00057971	0	0.00305379	0	7.88084e-05	0.000157803	0.000104657	0.000197609	0.000356295	0.000111726	0	0
Bacteria;Firmicutes;Bacilli;Lactobacillales;Carnobacteriaceae	0.0562588	0.00569569	0.0127536	0	0.00751703	0.000234274	0.00157617	0.000552312	0.00104657	0.000494022	0.00178147	0.000670354	0.0162423	0.00585049
Bacteria;Firmicutes;Bacilli;Lactobacillales;Enterococcaceae	0.00140647	0	0.00231884	0	0	0.000234274	0.000630467	0.00047341	0.000732601	0.000395218	0.00023753	0.000446902	0.00175593	0.000650054
Bacteria;Firmicutes;Bacilli;Lactobacillales;Lactobacillaceae	0.00140647	0.00162734	0.00231884	0	0.0171482	0.00081996	0.0028371	0.00252485	0.00188383	0.00187728	0.00142518	0.00134071	0	0
Bacteria;Firmicutes;Bacilli;Lactobacillales;Leuconostocaceae	0	0	0	0	0	0	0.000315234	7.89017e-05	0.000209314	0.000197609	0.00023753	0.000167588	0	0.000216685
Bacteria;Firmicutes;Bacilli;Lactobacillales;Streptococcaceae	0	0.00081367	0.00289855	0	0.000234907	0.000351412	0.000788084	0.000710115	0.000209314	0.00128446	0.0104513	0.000167588	0	0.000216685
Bacteria;Firmicutes;Clostridia;Clostridiales;Caldicoprobacteraceae	0	0	0	0	0	0	0	0	0	0	0.000118765	0	0	0
Bacteria;Firmicutes;Clostridia;Clostridiales;Catabacteriaceae	0	0	0	0	0	0	7.88084e-05	0	0	9.88045e-05	0.000118765	5.58628e-05	0	0
Bacteria;Firmicutes;Clostridia;Clostridiales;Christensenellaceae	0	0	0	0	0	0.000117137	7.88084e-05	0.000157803	0.000209314	9.88045e-05	0.000118765	0.000223451	0	0
Bacteria;Firmicutes;Clostridia;Clostridiales;Clostridiaceae	0.00632911	0.00650936	0.0550725	0	0.0213766	0.000585686	0.00228544	0.00252485	0.00261643	0.00167968	0.00166271	0.00111726	0.00746269	0.0084507
Bacteria;Firmicutes;Clostridia;Clostridiales;Clostridiales incertae sedis	0	0.00081367	0	0	0	0.00163992	0.00173379	0.00213035	0.0014652	0.000988045	0.00130641	0.00100553	0.000438982	0
Bacteria;Firmicutes;Clostridia;Clostridiales;Defluviitaleaceae	0.000703235	0	0	0	0	0	0	0	0	9.88045e-05	0	0	0	0
Bacteria;Firmicutes;Clostridia;Clostridiales;Eubacteriaceae	0.000703235	0.00081367	0	0	0	0.000351412	0.000551659	0.00047341	0.000313972	0.000197609	0.000950119	0.000335177	0.000438982	0.000433369
Bacteria;Firmicutes;Clostridia;Clostridiales;Heliobacteriaceae	0	0	0	0	0	0.000117137	0.000236425	0.000157803	0.000104657	9.88045e-05	0.000118765	0	0	0
Bacteria;Firmicutes;Clostridia;Clostridiales;Lachnospiraceae	0.000703235	0.00162734	0	0	0	0.000468549	0.00157617	0.00173584	0.00125589	0.00167968	0.00451306	0.00122898	0.00219491	0.000650054
Bacteria;Firmicutes;Clostridia;Clostridiales;Oscillospiraceae	0	0	0	0	0	0	0.000315234	0.00047341	0	0	0.000118765	0	0	0
Bacteria;Firmicutes;Clostridia;Clostridiales;Peptococcaceae	0.000703235	0	0.00057971	0	0	0.00117137	0.00315234	0.00173584	0.00230246	0.00247011	0.00106888	0.00167588	0.000438982	0.000216685
Bacteria;Firmicutes;Clostridia;Clostridiales;Peptostreptococcaceae	0	0	0.00637681	0	0.00939629	0.000234274	0.000394042	0.00047341	0.000209314	9.88045e-05	0.00023753	0.000167588	0.00526778	0.0028169
Bacteria;Firmicutes;Clostridia;Clostridiales;Ruminococcaceae	0	0.00081367	0	0	0.00234907	0.00152278	0.00315234	0.00244595	0.0029304	0.00148207	0.00106888	0.00156416	0.00175593	0
Bacteria;Firmicutes;Clostridia;Clostridiales;Symbiobacteriaceae	0	0	0	0	0	0.00081996	0.000630467	0.000631214	0.000837258	0.000197609	0.00023753	0.000167588	0	0
Bacteria;Firmicutes;Clostridia;Clostridiales;Syntrophomonadaceae	0	0	0.00057971	0	0	0.000234274	0	0.000157803	0.000104657	9.88045e-05	0	0.000223451	0	0
Bacteria;Firmicutes;Clostridia;Clostridiales;unclassified Clostridiales	0	0	0	0	0	0	0.000630467	0.00102572	0.000627943	0.000395218	0.000475059	0.000335177	0	0
Bacteria;Firmicutes;Clostridia;Halanaerobiales;Halanaerobiaceae	0	0	0	0	0	0.000117137	7.88084e-05	7.89017e-05	0.000209314	9.88045e-05	0	0.000111726	0	0
Bacteria;Firmicutes;Clostridia;Halanaerobiales;Halobacteroidaceae	0	0	0	0	0	0	7.88084e-05	7.89017e-05	0	0	0	5.58628e-05	0	0
Bacteria;Firmicutes;Clostridia;Natranaerobiales;Natranaerobiaceae	0	0	0	0	0	0	0	0	0.000104657	0	0	0	0	0
Bacteria;Firmicutes;Clostridia;Thermoanaerobacterales;Thermoanaerobacteraceae	0	0	0	0	0	0.000468549	0.000866893	0.00102572	0.00104657	0.000494022	0.000593824	0.000726216	0	0
Bacteria;Firmicutes;Clostridia;Thermoanaerobacterales;Thermoanaerobacterales Family III. Incertae Sedis	0	0	0	0	0	0.000117137	0.000157617	0.000394508	0	0	0	5.58628e-05	0	0
Bacteria;Firmicutes;Clostridia;Thermoanaerobacterales;Thermoanaerobacterales Family IV. Incertae Sedis	0	0	0	0	0	0	0	0	0.000104657	0	0	0	0	0
Bacteria;Firmicutes;Erysipelotrichia;Erysipelotrichales;Erysipelotrichaceae	0.00351617	0	0.00057971	0	0	0.000351412	0.000394042	0.000157803	0.000627943	0.000494022	0.000118765	0.000111726	0	0.00108342
Bacteria;Firmicutes;Limnochordia;Limnochordales;Limnochordaceae	0	0	0	0	0	0.000937097	0.00102451	0.00094682	0.000313972	0.000494022	0.00166271	0.000279314	0.000438982	0
Bacteria;Firmicutes;Negativicutes;Acidaminococcales;Acidaminococcaceae	0	0	0	0	0	0	0.000236425	0	0.000104657	0.000197609	0	0.000167588	0	0
Bacteria;Firmicutes;Negativicutes;Selenomonadales;Selenomonadaceae	0	0.00081367	0	0	0	0.00105423	0.000788084	0.000710115	0.000837258	0.000790436	0.00225653	0.000893805	0	0
Bacteria;Firmicutes;Negativicutes;Selenomonadales;Sporomusaceae	0	0.00081367	0.00115942	0	0	0.000351412	0.000630467	0.000789017	0.000209314	0.000395218	0.00023753	0.000502765	0	0
Bacteria;Firmicutes;Negativicutes;Veillonellales;Veillonellaceae	0	0	0	0	0	0.000117137	0.000315234	0.000236705	0.000523286	0.000296413	0.000356295	0.000446902	0	0
Bacteria;Firmicutes;Tissierellia;Tissierellales;Gottschalkiaceae	0	0	0	0	0	0	0	0	0.000104657	0	0	0	0	0
Bacteria;Firmicutes;Tissierellia;Tissierellales;Peptoniphilaceae	0	0	0	0	0	0.000117137	7.88084e-05	7.89017e-05	0.000104657	0.000197609	0	5.58628e-05	0	0
Bacteria;Firmicutes;Tissierellia;Tissierellales;Tissierellaceae	0	0	0.00057971	0	0	0	0	0	0	9.88045e-05	0	0.000111726	0.000877963	0
Bacteria;Firmicutes;Tissierellia;unclassified Tissierellia	0	0	0	0	0	0.000234274	0	0	0	9.88045e-05	0.000118765	5.58628e-05	0	0
Bacteria;Firmicutes;unclassified Firmicutes sensu stricto;Ndongobacter group	0	0	0	0	0	0	0.000157617	0	0	0	0	0	0	0
Bacteria;Fusobacteria;Fusobacteriia;Fusobacteriales;Fusobacteriaceae	0	0	0	0	0.00869157	0.000117137	0	7.89017e-05	0	9.88045e-05	0.00213777	0.000223451	0	0
Bacteria;Fusobacteria;Fusobacteriia;Fusobacteriales;Leptotrichiaceae	0	0	0	0	0	0	0.000236425	0	0	0	0.00463183	0.000335177	0	0
Bacteria;Gemmatimonadetes;Gemmatimonadetes;Gemmatimonadales;Gemmatimonadaceae	0.000703235	0	0	0	0	0.00128851	0.000866893	0.00165694	0.00167452	0.00138326	0.00154394	0.000949668	0	0
Bacteria;Ignavibacteriae;Ignavibacteria;Ignavibacteriales;Ignavibacteriaceae	0	0	0	0	0	0	7.88084e-05	7.89017e-05	0.000104657	0	0	5.58628e-05	0	0
Bacteria;Kiritimatiellaeota;Kiritimatiellae;Kiritimatiellales;Kiritimatiellaceae	0	0.00081367	0	0	0.00117454	0	0.000551659	0.000315607	0.000418629	0	0.000356295	0.000167588	0	0
Bacteria;Lentisphaerae;Lentisphaeria;Lentisphaerales;Lentisphaeraceae	0	0	0	0	0	0	0	7.89017e-05	0.000104657	0	0	5.58628e-05	0	0
Bacteria;Nitrospirae;Nitrospira;Nitrospirales;Nitrospiraceae	0.00281294	0.00081367	0.00115942	0	0	0.00585686	0.00598944	0.00528641	0.00805861	0.00345816	0.0043943	0.00368694	0.0048288	0.000650054
Bacteria;Planctomycetes;Phycisphaerae;Phycisphaerales;Phycisphaeraceae	0	0	0.00057971	0	0	0.000351412	0.000788084	0.000631214	0.000523286	0.000592827	0.000831354	0.00100553	0	0
Bacteria;Planctomycetes;Planctomycetia;Planctomycetales;Gemmataceae	0	0.00244101	0.00173913	0	0.000469814	0.00152278	0.00323115	0.00260376	0.00324437	0.00276653	0.002019	0.00167588	0.00263389	0.000650054
Bacteria;Planctomycetes;Planctomycetia;Planctomycetales;Isosphaeraceae	0.00351617	0.00325468	0.00347826	0	0	0.00152278	0.00346757	0.00181474	0.00198849	0.0022725	0.00213777	0.00212279	0.00351185	0.000216685
Bacteria;Planctomycetes;Planctomycetia;Planctomycetales;Planctomycetaceae	0	0.00162734	0	0	0	0.00269415	0.00307353	0.00331387	0.0029304	0.00167968	0.00380048	0.00234624	0.000877963	0
Bacteria;Proteobacteria;Acidithiobacillia;Acidithiobacillales;Acidithiobacillaceae	0	0	0	0	0	0	0.000236425	0.000236705	0.000313972	0.000296413	0.00023753	0.000335177	0	0
Bacteria;Proteobacteria;Acidithiobacillia;Acidithiobacillales;Thermithiobacillaceae	0	0.00081367	0	0	0	0.000351412	0.000315234	0.000789017	0.000104657	0.000691631	0.00023753	5.58628e-05	0	0
Bacteria;Proteobacteria;Alphaproteobacteria;Caulobacterales;Caulobacteraceae	0.00140647	0.00406835	0.00173913	0	0	0.00445121	0.00394042	0.00299826	0.00617478	0.00484142	0.00391924	0.00346349	0.00395083	0.00151679
Bacteria;Proteobacteria;Alphaproteobacteria;Holosporales;Caedimonadaceae	0	0	0	0	0	0	0	7.89017e-05	0	0	0	0	0	0
Bacteria;Proteobacteria;Alphaproteobacteria;Kiloniellales;Kiloniellaceae	0	0	0	0	0	0.000234274	0.000236425	0	0.000104657	0.000197609	0.000118765	0	0	0
Bacteria;Proteobacteria;Alphaproteobacteria;Kordiimonadales;Kordiimonadaceae	0.000703235	0	0	0	0	0	0.000236425	7.89017e-05	0.000104657	0	0.000118765	0.000167588	0	0
Bacteria;Proteobacteria;Alphaproteobacteria;Magnetococcales;Magnetococcaceae	0	0	0	0	0	0	0.000157617	0.000236705	0.000313972	0.000296413	0.000118765	0.000223451	0	0
Bacteria;Proteobacteria;Alphaproteobacteria;Parvularculales;Parvularculaceae	0	0.00081367	0	0	0	0.000351412	0.000630467	0.000789017	0.000837258	0.000790436	0.000950119	0.000670354	0	0
Bacteria;Proteobacteria;Alphaproteobacteria;Rhizobiales;Aurantimonadaceae	0.000703235	0.00325468	0	0	0	0.00304557	0.00220664	0.00315607	0.00282575	0.00355696	0.00285036	0.002849	0.00131694	0.00238353
Bacteria;Proteobacteria;Alphaproteobacteria;Rhizobiales;Bartonellaceae	0	0	0.00057971	0	0	0.000468549	7.88084e-05	7.89017e-05	0.000209314	9.88045e-05	0	0.000111726	0	0.000866739
Bacteria;Proteobacteria;Alphaproteobacteria;Rhizobiales;Beijerinckiaceae	0.000703235	0	0	0	0	0.000702823	0.00149736	0.000867919	0.0014652	0.00177848	0.00178147	0.00178761	0.000438982	0
Bacteria;Proteobacteria;Alphaproteobacteria;Rhizobiales;Bradyrhizobiaceae	0.0485232	0.0333605	0.0237681	0.21147	0.0265445	0.0229589	0.0224604	0.0243017	0.0289901	0.0250963	0.0218527	0.0290487	0.0662862	0.0468039
Bacteria;Proteobacteria;Alphaproteobacteria;Rhizobiales;Brucellaceae	0	0.00162734	0.00173913	0	0	0.000585686	0.000315234	0.000157803	0.000104657	0.000494022	0.00023753	0.000223451	0.000438982	0.000433369
Bacteria;Proteobacteria;Alphaproteobacteria;Rhizobiales;Chelatococcaceae	0	0	0.00057971	0	0	0.000351412	0.000315234	0.000394508	0.000418629	0.000395218	0.000118765	0.000726216	0	0.000433369
Bacteria;Proteobacteria;Alphaproteobacteria;Rhizobiales;Cohaesibacteraceae	0	0	0	0	0	0	7.88084e-05	7.89017e-05	0.000104657	0	0	0.000111726	0	0
Bacteria;Proteobacteria;Alphaproteobacteria;Rhizobiales;Hyphomicrobiaceae	0.00492264	0.0081367	0.00695652	0	0.000234907	0.012768	0.00614706	0.00615433	0.00586081	0.0066199	0.00605701	0.0215072	0.00746269	0.0290358
Bacteria;Proteobacteria;Alphaproteobacteria;Rhizobiales;Methylobacteriaceae	0.00421941	0.00325468	0.00173913	0	0	0.00515404	0.00528016	0.00591763	0.00408163	0.00365577	0.00344418	0.00508351	0.00263389	0.00238353
Bacteria;Proteobacteria;Alphaproteobacteria;Rhizobiales;Methylocystaceae	0.000703235	0	0	0	0	0.00175706	0.00133974	0.00197254	0.00125589	0.00207489	0.00154394	0.00312832	0.000438982	0.000433369
Bacteria;Proteobacteria;Alphaproteobacteria;Rhizobiales;Phyllobacteriaceae	0.0140647	0.106591	0.0550725	0.00358423	0.0098661	0.076842	0.0280558	0.0345589	0.0285714	0.0764747	0.0293349	0.0497738	0.0276558	0.294258
Bacteria;Proteobacteria;Alphaproteobacteria;Rhizobiales;Rhizobiaceae	0.00492264	0.0105777	0.00289855	0	0.00751703	0.00972238	0.00961463	0.0095471	0.00994244	0.0112637	0.00795724	0.0105022	0.00570676	0.0156013
Bacteria;Proteobacteria;Alphaproteobacteria;Rhizobiales;Rhodobiaceae	0.00140647	0.00081367	0	0	0	0.00304557	0.00197021	0.00197254	0.00240712	0.00197609	0.00118765	0.00167588	0.00351185	0.00173348
Bacteria;Proteobacteria;Alphaproteobacteria;Rhizobiales;Xanthobacteraceae	0.0021097	0.00325468	0.00115942	0	0	0.00152278	0.00204902	0.00260376	0.00251177	0.00247011	0.00273159	0.00340763	0.00131694	0.000433369
Bacteria;Proteobacteria;Alphaproteobacteria;Rhizobiales;unclassified Rhizobiales	0.00492264	0.00976404	0.0144928	0	0	0.00784819	0.00338876	0.00252485	0.00313972	0.00474261	0.00486936	0.00837942	0.00131694	0.0112676
Bacteria;Proteobacteria;Alphaproteobacteria;Rhodobacterales;Hyphomonadaceae	0	0.00081367	0	0	0	0.00081996	0.00102451	0.00134133	0.00167452	0.00088924	0.00142518	0.00128484	0	0.000433369
Bacteria;Proteobacteria;Alphaproteobacteria;Rhodobacterales;Rhodobacteraceae	0.00703235	0.00569569	0.0197101	0	0.00446324	0.0241303	0.0348333	0.0322708	0.0310832	0.0443632	0.0301663	0.0273169	0.00438982	0.00888407
Bacteria;Proteobacteria;Alphaproteobacteria;Rhodospirillales;Acetobacteraceae	0.0021097	0.00406835	0.00115942	0	0.00352361	0.00480262	0.0074868	0.00678555	0.00722135	0.00642229	0.00653207	0.00608905	0.00307287	0.000650054
Bacteria;Proteobacteria;Alphaproteobacteria;Rhodospirillales;Geminicoccaceae	0.000703235	0	0.00057971	0	0	0.000585686	0.000709276	0.000315607	0.000732601	0.000691631	0.000356295	0.000614491	0.00131694	0.000650054
Bacteria;Proteobacteria;Alphaproteobacteria;Rhodospirillales;Rhodospirillaceae	0.00632911	0.00650936	0.0057971	0	0.000939629	0.0117137	0.013555	0.0153858	0.0154893	0.0122518	0.0128266	0.0129043	0.0100966	0.00303359
Bacteria;Proteobacteria;Alphaproteobacteria;Rhodospirillales;unclassified Rhodospirillales	0.0021097	0.00244101	0.00347826	0	0	0.00163992	0.00260068	0.00236705	0.0014652	0.00316174	0.00154394	0.002849	0.00175593	0.00130011
Bacteria;Proteobacteria;Alphaproteobacteria;Rickettsiales;Anaplasmataceae	0	0	0	0	0	0	0	0	0	9.88045e-05	0	0	0	0
Bacteria;Proteobacteria;Alphaproteobacteria;Rickettsiales;Rickettsiaceae	0	0	0	0	0	0.000117137	0	0.000157803	0	0	0.000118765	0	0	0
Bacteria;Proteobacteria;Alphaproteobacteria;Sneathiellales;Sneathiellaceae	0	0	0	0	0	0.000234274	0.00102451	0.00047341	0.000418629	0.000691631	0.000475059	0.000726216	0	0
Bacteria;Proteobacteria;Alphaproteobacteria;Sphingomonadales;Erythrobacteraceae	0.00281294	0.00081367	0.00173913	0	0.00234907	0.00152278	0.00354638	0.00339277	0.00397698	0.00355696	0.00308789	0.00329591	0.00219491	0.000866739
Bacteria;Proteobacteria;Alphaproteobacteria;Sphingomonadales;Sphingomonadaceae	0.00914205	0.0447518	0.00869565	0	0.00446324	0.0134708	0.0139491	0.014439	0.0139194	0.0159075	0.0147268	0.0221217	0.0114135	0.0171181
Bacteria;Proteobacteria;Alphaproteobacteria;unclassified Alphaproteobacteria;Micavibrio group	0	0	0	0	0	0	0	7.89017e-05	0	0	0	0	0	0
Bacteria;Proteobacteria;Alphaproteobacteria;unclassified Alphaproteobacteria;Polymorphum group	0	0	0	0	0	0.000468549	0.000630467	0.000157803	0.000418629	0.000691631	0.00023753	0.000502765	0	0.000216685
Bacteria;Proteobacteria;Betaproteobacteria;Burkholderiales;Alcaligenaceae	0.00281294	0.0081367	0.00521739	0	0.000939629	0.00667682	0.012767	0.00765346	0.00805861	0.00642229	0.00700713	0.00709458	0.00614574	0.00433369
Bacteria;Proteobacteria;Betaproteobacteria;Burkholderiales;Burkholderiaceae	0.0189873	0.0219691	0.00927536	0	0.000469814	0.0120651	0.0145007	0.0145968	0.0141287	0.0112637	0.0125891	0.0118988	0.00395083	0.00260022
Bacteria;Proteobacteria;Betaproteobacteria;Burkholderiales;Comamonadaceae	0.0260197	0.0333605	0.0104348	0	0.0340615	0.0154621	0.0197809	0.0168061	0.0175824	0.0221322	0.0205463	0.0232948	0.0197542	0.0502709
Bacteria;Proteobacteria;Betaproteobacteria;Burkholderiales;Oxalobacteraceae	0.00632911	0.00732303	0.00463768	0.00358423	0.000704722	0.0217875	0.0101663	0.0095471	0.0102564	0.00869479	0.014133	0.0244679	0.00746269	0.0099675
Bacteria;Proteobacteria;Betaproteobacteria;Burkholderiales;Sutterellaceae	0	0	0	0	0	0.000117137	0.00110332	0.000789017	0.000523286	0.000197609	0.000475059	0.000670354	0	0
Bacteria;Proteobacteria;Betaproteobacteria;Burkholderiales;unclassified Burkholderiales	0.0105485	0.0081367	0.00521739	0.139785	0.000234907	0.0112452	0.00874773	0.0093104	0.011617	0.0107697	0.00736342	0.0091615	0.00790167	0.00888407
Bacteria;Proteobacteria;Betaproteobacteria;Ferrovales;Ferrovaceae	0	0	0	0	0	0	7.88084e-05	0	0.000209314	0.000296413	0	5.58628e-05	0	0
Bacteria;Proteobacteria;Betaproteobacteria;Neisseriales;Chromobacteriaceae	0.000703235	0.00325468	0.00057971	0	0	0.00210847	0.0028371	0.00347167	0.00261643	0.00306294	0.00249406	0.00312832	0.00175593	0.000216685
Bacteria;Proteobacteria;Betaproteobacteria;Neisseriales;Neisseriaceae	0.00140647	0.00162734	0.00057971	0	0.00305379	0.00140565	0.0018914	0.00102572	0.00188383	0.000988045	0.0114014	0.00173175	0.000438982	0.000216685
Bacteria;Proteobacteria;Betaproteobacteria;Nitrosomonadales;Gallionellaceae	0	0	0	0	0	0.000351412	0.000472851	0.000552312	0.000209314	0.000691631	0.000712589	0.000446902	0.000877963	0
Bacteria;Proteobacteria;Betaproteobacteria;Nitrosomonadales;Methylophilaceae	0	0	0	0	0	0	0.000394042	0.000394508	0.000209314	0.00088924	0.00653207	0.00329591	0	0.000216685
Bacteria;Proteobacteria;Betaproteobacteria;Nitrosomonadales;Nitrosomonadaceae	0.0253165	0.0130187	0.00521739	0	0.00375852	0.00445121	0.00110332	0.00173584	0.00115123	0.00158087	0.002019	0.00262555	0.00921861	0.00455038
Bacteria;Proteobacteria;Betaproteobacteria;Nitrosomonadales;Sterolibacteriaceae	0	0.00162734	0.00231884	0	0	0.00140565	0.00126093	0.00181474	0.00209314	0.00148207	0.00142518	0.000837942	0.00307287	0.000650054
Bacteria;Proteobacteria;Betaproteobacteria;Nitrosomonadales;Thiobacillaceae	0.000703235	0.00081367	0.00173913	0	0	0.00140565	0.00157617	0.00173584	0.00198849	0.00138326	0.00142518	0.000837942	0.00175593	0
Bacteria;Proteobacteria;Betaproteobacteria;Rhodocyclales;Azonexaceae	0.00140647	0.00162734	0	0	0.00234907	0.000585686	0.00133974	0.00047341	0.000837258	0.000988045	0.000712589	0.000837942	0.000877963	0
Bacteria;Proteobacteria;Betaproteobacteria;Rhodocyclales;Rhodocyclaceae	0	0.00325468	0.00057971	0	0	0.000234274	0.00157617	0.00110462	0.00167452	0.00128446	0.00190024	0.00106139	0.00175593	0.000216685
Bacteria;Proteobacteria;Betaproteobacteria;Rhodocyclales;Zoogloeaceae	0.00421941	0.00162734	0	0	0	0.00257702	0.00307353	0.00299826	0.00429095	0.00345816	0.0023753	0.00379867	0.00395083	0
Bacteria;Proteobacteria;Deltaproteobacteria;Desulfarculales;Desulfarculaceae	0.00281294	0	0	0	0	0.000468549	0.000551659	0.000867919	0.000627943	0.000494022	0.000950119	0.00039104	0.000438982	0
Bacteria;Proteobacteria;Deltaproteobacteria;Desulfobacterales;Desulfobacteraceae	0	0	0	0	0	0.000702823	0.00212783	0.00189364	0.0021978	0.0021737	0.00190024	0.00117312	0	0
Bacteria;Proteobacteria;Deltaproteobacteria;Desulfobacterales;Desulfobulbaceae	0	0	0	0	0	0.000468549	0.00110332	0.00102572	0.000732601	0.00118565	0.00023753	0.000558628	0	0
Bacteria;Proteobacteria;Deltaproteobacteria;Desulfovibrionales;Desulfohalobiaceae	0	0	0	0	0	0	0.000394042	0.000631214	0.000627943	0.000197609	0.000356295	5.58628e-05	0	0
Bacteria;Proteobacteria;Deltaproteobacteria;Desulfovibrionales;Desulfomicrobiaceae	0	0	0	0	0	0.000117137	0.000551659	0.000867919	0.000627943	0.00088924	0.000593824	0.000223451	0	0
Bacteria;Proteobacteria;Deltaproteobacteria;Desulfovibrionales;Desulfonatronaceae	0	0	0	0	0	0.000234274	0.000315234	0.000157803	0.000418629	0.000197609	0	0.000223451	0.000877963	0
Bacteria;Proteobacteria;Deltaproteobacteria;Desulfovibrionales;Desulfovibrionaceae	0.000703235	0.00081367	0.00057971	0	0	0.00351412	0.0055954	0.00512861	0.00502355	0.00414979	0.00475059	0.00318418	0.000438982	0.000216685
Bacteria;Proteobacteria;Deltaproteobacteria;Desulfurellales;Desulfurellaceae	0	0	0	0	0	0	0.000157617	0	0.000104657	0.000197609	0	0.000223451	0	0
Bacteria;Proteobacteria;Deltaproteobacteria;Desulfuromonadales;Desulfuromonadaceae	0	0	0	0	0	0.000702823	0.00157617	0.00094682	0.00136054	0.000790436	0.00154394	0.000614491	0	0
Bacteria;Proteobacteria;Deltaproteobacteria;Desulfuromonadales;Geobacteraceae	0.00140647	0	0	0	0	0.00081996	0.0028371	0.00213035	0.00230246	0.00108685	0.00166271	0.000949668	0.000438982	0
Bacteria;Proteobacteria;Deltaproteobacteria;Myxococcales;Cystobacterineae	0.00351617	0.00569569	0.00173913	0	0.000234907	0.00573972	0.0103239	0.0100205	0.0122449	0.0088924	0.00855107	0.00664767	0.00307287	0.000433369
Bacteria;Proteobacteria;Deltaproteobacteria;Myxococcales;Nannocystineae	0.000703235	0	0	0	0	0.000117137	0.00118213	0.00142023	0.000523286	0.00128446	0.000831354	0.000446902	0	0
Bacteria;Proteobacteria;Deltaproteobacteria;Myxococcales;Sorangiineae	0.00492264	0.00325468	0.00115942	0	0	0.00585686	0.00504374	0.00686445	0.00763998	0.00543425	0.0064133	0.00441316	0.00263389	0.000433369
Bacteria;Proteobacteria;Deltaproteobacteria;Syntrophobacterales;Syntrophaceae	0	0	0	0	0	0.000468549	0.000315234	0.000394508	0.000523286	0.000197609	0.000356295	0.000111726	0.000438982	0
Bacteria;Proteobacteria;Deltaproteobacteria;Syntrophobacterales;Syntrophobacteraceae	0	0.00081367	0.00115942	0	0	0.000234274	0.00118213	0.000552312	0.000732601	0.000494022	0.000475059	0.000670354	0.000877963	0
Bacteria;Proteobacteria;Deltaproteobacteria;Syntrophobacterales;Syntrophorhabdaceae	0	0	0	0	0	0	0	7.89017e-05	0.000104657	9.88045e-05	0.000118765	5.58628e-05	0	0
Bacteria;Proteobacteria;Deltaproteobacteria;unclassified Deltaproteobacteria;Deferrisoma group	0.000703235	0	0.00057971	0	0	0.000117137	0.000394042	0.000631214	0.000941915	0.000296413	0.00023753	0.000446902	0.000438982	0.000433369
Bacteria;Proteobacteria;Deltaproteobacteria;unclassified Deltaproteobacteria;Dissulfuribacter group	0	0	0	0	0	0	0	7.89017e-05	0.000104657	0	0	0	0	0
Bacteria;Proteobacteria;Epsilonproteobacteria;Campylobacterales;Campylobacteraceae	0	0	0	0	0.000234907	0.000351412	7.88084e-05	0.000394508	0.000209314	0.000296413	0.00558195	0.000167588	0	0
Bacteria;Proteobacteria;Epsilonproteobacteria;Campylobacterales;Helicobacteraceae	0	0	0	0	0	0.000117137	0.000236425	0.000157803	0.000104657	0	0	0.000111726	0	0
Bacteria;Proteobacteria;Epsilonproteobacteria;Campylobacterales;unclassified Campylobacterales	0	0	0	0	0	0.000117137	7.88084e-05	7.89017e-05	0	0	0	0	0	0
Bacteria;Proteobacteria;Epsilonproteobacteria;unclassified Epsilonproteobacteria	0	0	0	0	0	0	0	0	0	0	0.000118765	0	0	0
Bacteria;Proteobacteria;Gammaproteobacteria;Acidiferrobacterales;Acidiferrobacteraceae	0	0.00081367	0	0	0	0.000234274	7.88084e-05	0.000157803	0	9.88045e-05	0.000118765	0	0	0
Bacteria;Proteobacteria;Gammaproteobacteria;Aeromonadales;Aeromonadaceae	0.000703235	0	0.00463768	0	0	0.000234274	0.00110332	0.00110462	0.000418629	0.000296413	0.00118765	0.000558628	0.000438982	0.000216685
Bacteria;Proteobacteria;Gammaproteobacteria;Aeromonadales;Succinivibrionaceae	0	0	0	0	0	0.000234274	0	0.000157803	0	0	0.000356295	5.58628e-05	0	0
Bacteria;Proteobacteria;Gammaproteobacteria;Alteromonadales;Alteromonadaceae	0	0	0.00115942	0	0	0.00128851	0.0018914	0.00181474	0.00136054	0.00167968	0.00154394	0.00173175	0	0
Bacteria;Proteobacteria;Gammaproteobacteria;Alteromonadales;Colwelliaceae	0	0	0	0	0.00258398	0.000351412	0.000472851	0.000315607	0.000104657	0.000296413	0	0.000502765	0	0
Bacteria;Proteobacteria;Gammaproteobacteria;Alteromonadales;Ferrimonadaceae	0	0	0	0	0	0.000117137	0.000157617	0.00047341	0.000418629	0.000296413	0.00023753	0.000335177	0	0
Bacteria;Proteobacteria;Gammaproteobacteria;Alteromonadales;Idiomarinaceae	0	0	0	0	0	0	0.000315234	0.000236705	0.000209314	0.000197609	0.00023753	0.000335177	0	0
Bacteria;Proteobacteria;Gammaproteobacteria;Alteromonadales;Moritellaceae	0	0	0	0	0	0	7.88084e-05	7.89017e-05	0	0	0	0	0	0.000216685
Bacteria;Proteobacteria;Gammaproteobacteria;Alteromonadales;Pseudoalteromonadaceae	0	0	0	0	0	0.000117137	0.000315234	0.000236705	0.000209314	0.000395218	0.000118765	0.000279314	0	0
Bacteria;Proteobacteria;Gammaproteobacteria;Alteromonadales;Psychromonadaceae	0	0	0	0	0	0.000234274	0	7.89017e-05	0.000104657	9.88045e-05	0	5.58628e-05	0	0
Bacteria;Proteobacteria;Gammaproteobacteria;Alteromonadales;Shewanellaceae	0	0	0	0	0	0.000234274	0.000945701	0.00110462	0.000313972	0.000296413	0.000118765	0.000223451	0	0
Bacteria;Proteobacteria;Gammaproteobacteria;Cardiobacteriales;Cardiobacteriaceae	0	0	0	0	0	0.000234274	0.000394042	0.000394508	0.000209314	0.000197609	0.00997625	0.00324004	0	0
Bacteria;Proteobacteria;Gammaproteobacteria;Cellvibrionales;Cellvibrionaceae	0	0	0	0	0	0.000702823	0.000394042	0.000710115	0.000104657	0.000395218	0.00023753	0.000335177	0	0
Bacteria;Proteobacteria;Gammaproteobacteria;Cellvibrionales;Halieaceae	0	0	0	0	0	0.000351412	0.000709276	0.000157803	0.000627943	0.000395218	0.00023753	0.000502765	0	0
Bacteria;Proteobacteria;Gammaproteobacteria;Cellvibrionales;Microbulbiferaceae	0.000703235	0	0.00057971	0	0	0.000351412	0.000630467	0.000552312	0.000523286	0.000988045	0.000831354	0.000446902	0.000438982	0
Bacteria;Proteobacteria;Gammaproteobacteria;Cellvibrionales;Porticoccaceae	0	0	0	0	0	0	0.000157617	0	0	0	0.000118765	5.58628e-05	0	0
Bacteria;Proteobacteria;Gammaproteobacteria;Cellvibrionales;Spongiibacteraceae	0	0.00081367	0.00057971	0	0	0.000468549	7.88084e-05	0.000236705	0.000313972	9.88045e-05	0.000475059	0.000502765	0	0
Bacteria;Proteobacteria;Gammaproteobacteria;Chromatiales;Chromatiaceae	0.00140647	0.00081367	0.00115942	0	0.000234907	0.00327984	0.00228544	0.00276156	0.00334903	0.00316174	0.0023753	0.00262555	0.00175593	0.000216685
Bacteria;Proteobacteria;Gammaproteobacteria;Chromatiales;Ectothiorhodospiraceae	0.00140647	0.00488202	0.00289855	0	0.000234907	0.00386553	0.00598944	0.00765346	0.00470958	0.00622468	0.00510689	0.00413385	0.00131694	0.000216685
Bacteria;Proteobacteria;Gammaproteobacteria;Chromatiales;Granulosicoccaceae	0	0	0	0	0	0.000117137	0	7.89017e-05	0	0	0	0	0	0
Bacteria;Proteobacteria;Gammaproteobacteria;Chromatiales;Halothiobacillaceae	0	0	0	0	0	0	0	7.89017e-05	0.000104657	0	0.000118765	0	0	0
Bacteria;Proteobacteria;Gammaproteobacteria;Chromatiales;Wenzhouxiangellaceae	0	0	0	0	0	0.000117137	0.000315234	0.000236705	0.000209314	9.88045e-05	0.000475059	0.000279314	0	0.000216685
Bacteria;Proteobacteria;Gammaproteobacteria;Chromatiales;Woeseiaceae	0	0	0.00057971	0	0	0	0	7.89017e-05	0.000104657	0.000296413	0	5.58628e-05	0	0
Bacteria;Proteobacteria;Gammaproteobacteria;Enterobacterales;Budviciaceae	0	0	0	0	0	0.000234274	7.88084e-05	7.89017e-05	0	0.000197609	0.000118765	0	0	0
Bacteria;Proteobacteria;Gammaproteobacteria;Enterobacterales;Enterobacteriaceae	0	0	0	0	0.000704722	0.00128851	0.00181259	0.00181474	0.00198849	0.00177848	0.00142518	0.00162002	0	0
Bacteria;Proteobacteria;Gammaproteobacteria;Enterobacterales;Erwiniaceae	0.00140647	0	0	0	0	0.000702823	0.00126093	0.00118353	0.000941915	0.000790436	0.000831354	0.000949668	0	0
Bacteria;Proteobacteria;Gammaproteobacteria;Enterobacterales;Hafniaceae	0	0	0	0	0	0	0	0.000394508	0.000313972	0	0	0.000111726	0	0
Bacteria;Proteobacteria;Gammaproteobacteria;Enterobacterales;Morganellaceae	0	0	0	0	0	0.000234274	7.88084e-05	0.000315607	0.000209314	9.88045e-05	0.000950119	0.000446902	0.00131694	0.000433369
Bacteria;Proteobacteria;Gammaproteobacteria;Enterobacterales;Pectobacteriaceae	0	0	0	0	0	0.000468549	0.000788084	7.89017e-05	0.000523286	0.000494022	0.000831354	0.000614491	0	0.000216685
Bacteria;Proteobacteria;Gammaproteobacteria;Enterobacterales;Yersiniaceae	0	0	0	0	0	0.000234274	0.000315234	0.000631214	0.000418629	0.000790436	0.00023753	0.000670354	0.000877963	0
Bacteria;Proteobacteria;Gammaproteobacteria;Enterobacterales;unclassified Enterobacterales	0	0	0	0	0	0	0	0	0	9.88045e-05	0	5.58628e-05	0	0
Bacteria;Proteobacteria;Gammaproteobacteria;Immundisolibacterales;Immundisolibacteraceae	0	0	0.00057971	0	0	0.000468549	0.000472851	0.000631214	0.000209314	0.000296413	0.000118765	0.000279314	0.000438982	0
Bacteria;Proteobacteria;Gammaproteobacteria;Legionellales;Coxiellaceae	0	0	0.00057971	0	0	0	0.000157617	0.000315607	0	9.88045e-05	0	0	0.000438982	0
Bacteria;Proteobacteria;Gammaproteobacteria;Legionellales;Legionellaceae	0.000703235	0	0	0	0.000234907	0.000351412	0.000394042	0.000789017	0.000418629	0.000197609	0.000831354	0.00039104	0.000438982	0
Bacteria;Proteobacteria;Gammaproteobacteria;Methylococcales;Crenotrichaceae	0	0	0	0	0	0	0	0	0.000104657	0	0.000118765	0	0	0
Bacteria;Proteobacteria;Gammaproteobacteria;Methylococcales;Methylococcaceae	0.00140647	0	0	0.132616	0	0.00175706	0.00252187	0.00213035	0.00156986	0.0021737	0.0023753	0.00229037	0.00131694	0
Bacteria;Proteobacteria;Gammaproteobacteria;Methylococcales;Methylothermaceae	0	0	0	0	0	0.000117137	0.000157617	0.000315607	0.000313972	0	0.000118765	0	0	0
Bacteria;Proteobacteria;Gammaproteobacteria;Nevskiales;Algiphilaceae	0.000703235	0	0.00057971	0	0	0.000351412	0.000157617	0.000631214	0.000104657	0.000494022	0.000712589	0.000558628	0	0
Bacteria;Proteobacteria;Gammaproteobacteria;Nevskiales;Sinobacteraceae	0.00703235	0.00406835	0.00115942	0	0	0.00445121	0.00795965	0.00694335	0.0104657	0.00602707	0.00771971	0.00530697	0.00570676	0.00173348
Bacteria;Proteobacteria;Gammaproteobacteria;Oceanospirillales;Alcanivoracaceae	0.000703235	0	0.00057971	0	0.00140944	0.000351412	0.000394042	0.000315607	0.000523286	0.000395218	0.000593824	0.000726216	0	0
Bacteria;Proteobacteria;Gammaproteobacteria;Oceanospirillales;Endozoicomonaceae	0	0	0	0	0	0	0.000157617	0.000157803	0.000209314	9.88045e-05	0	5.58628e-05	0	0
Bacteria;Proteobacteria;Gammaproteobacteria;Oceanospirillales;Hahellaceae	0	0	0	0	0	0.000117137	0.000157617	0.000157803	0.000104657	0	0.000118765	0.000223451	0	0
Bacteria;Proteobacteria;Gammaproteobacteria;Oceanospirillales;Halomonadaceae	0.000703235	0.00162734	0.0289855	0	0.0145642	0.00257702	0.00528016	0.0046552	0.00408163	0.00464381	0.00546318	0.00318418	0.00175593	0.000866739
Bacteria;Proteobacteria;Gammaproteobacteria;Oceanospirillales;Kangiellaceae	0	0	0	0	0	0	7.88084e-05	0	0	0	0.000118765	5.58628e-05	0	0
Bacteria;Proteobacteria;Gammaproteobacteria;Oceanospirillales;Oceanospirillaceae	0	0	0.00057971	0	0	0.000702823	0.00149736	0.00126243	0.000941915	0.00177848	0.000950119	0.000670354	0.000438982	0
Bacteria;Proteobacteria;Gammaproteobacteria;Oceanospirillales;Oleiphilaceae	0	0	0	0	0	0	7.88084e-05	7.89017e-05	0.000209314	0	0.00023753	0	0	0
Bacteria;Proteobacteria;Gammaproteobacteria;Oceanospirillales;Saccharospirillaceae	0	0	0	0	0	0.000234274	0	0.00047341	0	0.000197609	0.00023753	0.000111726	0	0
Bacteria;Proteobacteria;Gammaproteobacteria;Oceanospirillales;unclassified Oceanospirillales	0	0	0	0	0	0	0	7.89017e-05	0	0	0	0.000223451	0	0
Bacteria;Proteobacteria;Gammaproteobacteria;Orbales;Orbaceae	0	0	0	0	0	0	0	0	0	0	0.000118765	0	0	0
Bacteria;Proteobacteria;Gammaproteobacteria;Pasteurellales;Pasteurellaceae	0.000703235	0	0.00057971	0	0	0.000117137	0.000236425	0.000157803	0	0.000197609	0.00178147	0.000502765	0	0
Bacteria;Proteobacteria;Gammaproteobacteria;Pseudomonadales;Moraxellaceae	0.00140647	0	0.00115942	0	0.00305379	0.00081996	0.00133974	0.00126243	0.000941915	0.000197609	0.000356295	0.00106139	0.00263389	0.000866739
Bacteria;Proteobacteria;Gammaproteobacteria;Pseudomonadales;Pseudomonadaceae	0.0218003	0.0219691	0.0185507	0.00716846	0.0159737	0.014525	0.0120577	0.0106517	0.010675	0.0153147	0.0110451	0.0332942	0.00570676	0.00520043
Bacteria;Proteobacteria;Gammaproteobacteria;Pseudomonadales;Ventosimonadaceae	0	0	0	0	0	0.000234274	0	7.89017e-05	0	9.88045e-05	0.000118765	0	0	0
Bacteria;Proteobacteria;Gammaproteobacteria;Salinisphaerales;Salinisphaeraceae	0	0	0	0	0	0.000351412	0.000315234	0.000394508	0.000418629	0.000197609	0.000475059	0.000335177	0	0
Bacteria;Proteobacteria;Gammaproteobacteria;Thiotrichales;Piscirickettsiaceae	0.000703235	0	0	0	0	0	0.000236425	7.89017e-05	0.000209314	0.000296413	0.00023753	0.00039104	0.000438982	0
Bacteria;Proteobacteria;Gammaproteobacteria;Thiotrichales;Thiotrichaceae	0	0	0	0	0	0	0.000157617	0.000394508	0.000313972	0.000197609	0.000118765	0.000558628	0	0
Bacteria;Proteobacteria;Gammaproteobacteria;Thiotrichales;unclassified Thiotrichales	0	0	0	0	0	0	7.88084e-05	0	0	0	0	0	0	0
Bacteria;Proteobacteria;Gammaproteobacteria;Vibrionales;Vibrionaceae	0	0	0	0	0	0.00128851	0.00133974	0.00197254	0.00125589	0.00128446	0.00166271	0.00145243	0	0
Bacteria;Proteobacteria;Gammaproteobacteria;Xanthomonadales;Rhodanobacteraceae	0.00632911	0.00244101	0.00289855	0	0.0185577	0.00737964	0.0065411	0.00575982	0.00743066	0.00731153	0.00688836	0.00536283	0.00614574	0.000650054
Bacteria;Proteobacteria;Gammaproteobacteria;Xanthomonadales;Xanthomonadaceae	0.0309423	0.00895037	0.0231884	0	0.0032887	0.0186248	0.011506	0.0142023	0.0138148	0.0161051	0.0118765	0.0199989	0.0136084	0.0296858
Bacteria;Proteobacteria;Gammaproteobacteria;unclassified Gammaproteobacteria;Alkalimonas group	0	0	0	0	0	0	0	7.89017e-05	0	0	0	0	0	0
Bacteria;Proteobacteria;Gammaproteobacteria;unclassified Gammaproteobacteria;Gallaecimonas group	0	0	0	0	0	0.000117137	0.000236425	7.89017e-05	0.000104657	0.000395218	0	0	0	0
Bacteria;Proteobacteria;Gammaproteobacteria;unclassified Gammaproteobacteria;Ignatzschineria group	0.000703235	0	0	0	0	0	7.88084e-05	0	0.000104657	0	0	0	0	0
Bacteria;Proteobacteria;Gammaproteobacteria;unclassified Gammaproteobacteria;Neiella group	0	0	0	0	0	0	0	0	0	0	0	5.58628e-05	0	0
Bacteria;Proteobacteria;Gammaproteobacteria;unclassified Gammaproteobacteria;Pseudohongiella group	0	0	0	0	0	0.000234274	0	0.000236705	0	0	0	0.000167588	0	0
Bacteria;Proteobacteria;Gammaproteobacteria;unclassified Gammaproteobacteria;Sedimenticola group	0	0	0	0	0	0.000351412	7.88084e-05	0.000157803	0	0.000395218	0.000356295	0.000223451	0	0
Bacteria;Proteobacteria;Gammaproteobacteria;unclassified Gammaproteobacteria;Thiohalorhabdus group	0	0	0	0	0.000469814	0.000234274	0.000630467	0.000236705	0.000313972	0.000296413	0.000118765	0.000167588	0	0
Bacteria;Proteobacteria;Gammaproteobacteria;unclassified Gammaproteobacteria;Thiolapillus group	0	0	0	0	0	0	7.88084e-05	7.89017e-05	0.000209314	9.88045e-05	0	0	0	0
Bacteria;Proteobacteria;Gammaproteobacteria;unclassified Gammaproteobacteria;Wohlfahrtiimonas group	0	0	0	0	0	0	0.000157617	0	0	0	0	5.58628e-05	0	0
Bacteria;Proteobacteria;Hydrogenophilalia;Hydrogenophilales;Hydrogenophilaceae	0	0.00162734	0	0	0	0.000468549	0.000236425	0.000552312	0.000209314	0.000296413	0.00023753	0.000279314	0	0
Bacteria;Proteobacteria;Oligoflexia;Bacteriovoracales;Halobacteriovoraceae	0	0	0	0	0	0	0	0	0	9.88045e-05	0	0	0	0
Bacteria;Proteobacteria;Oligoflexia;Bdellovibrionales;Bdellovibrionaceae	0	0	0	0	0	0.000351412	0.000157617	0	0	9.88045e-05	0.000118765	0.000111726	0	0
Bacteria;Proteobacteria;Zetaproteobacteria;Mariprofundales;Mariprofundaceae	0	0	0	0	0	0	0.000157617	7.89017e-05	0	0	0	5.58628e-05	0	0
Bacteria;Spirochaetes;Spirochaetia;Leptospirales;Leptospiraceae	0	0	0	0	0	0.000702823	0.000709276	0.00094682	0.000627943	0.000494022	0.000950119	0.000446902	0	0
Bacteria;Spirochaetes;Spirochaetia;Spirochaetales;Borreliaceae	0	0	0	0	0	0	0	0	0.000104657	0	0	5.58628e-05	0	0
Bacteria;Spirochaetes;Spirochaetia;Spirochaetales;Spirochaetaceae	0	0	0	0	0	0.00081996	0.00149736	0.000867919	0.00136054	0.00088924	0.0023753	0.000558628	0	0
Bacteria;Synergistetes;Synergistia;Synergistales;Synergistaceae	0	0	0	0	0	0.00105423	0.00133974	0.00134133	0.000627943	0.00088924	0.00106888	0.000726216	0	0
Bacteria;Tenericutes;Mollicutes;Acholeplasmatales;Acholeplasmataceae	0	0	0	0	0	0	7.88084e-05	0	0.000104657	0	0	0.000111726	0	0
Bacteria;Tenericutes;Mollicutes;Entomoplasmatales;Entomoplasmataceae	0	0	0	0	0	0	7.88084e-05	0	0	0	0.000118765	0	0	0
Bacteria;Tenericutes;Mollicutes;Entomoplasmatales;Spiroplasmataceae	0	0	0	0	0	0	0	0	0	9.88045e-05	0.000118765	0.000111726	0	0
Bacteria;Tenericutes;Mollicutes;Mycoplasmatales;Mycoplasmataceae	0	0	0	0	0	0.000117137	0.000157617	0.000157803	0.000104657	0.000197609	0.000118765	5.58628e-05	0	0
Bacteria;Thermodesulfobacteria;Thermodesulfobacteria;Thermodesulfobacteriales;Thermodesulfobacteriaceae	0	0	0	0	0	0	0.000157617	7.89017e-05	0.000104657	0.000197609	0.00023753	0.000111726	0	0
Bacteria;Thermotogae;Thermotogae;Kosmotogales;Kosmotogaceae	0	0	0	0	0	0	0.000157617	0.000157803	0	0	0	5.58628e-05	0	0
Bacteria;Thermotogae;Thermotogae;Petrotogales;Petrotogaceae	0	0	0	0	0	0	0	0	0.000104657	0	0	0	0	0
Bacteria;Thermotogae;Thermotogae;Thermotogales;Fervidobacteriaceae	0	0	0	0	0	0	0	0.000236705	0	9.88045e-05	0	0	0	0
Bacteria;Thermotogae;Thermotogae;Thermotogales;Thermotogaceae	0	0	0	0	0	0	7.88084e-05	0.000236705	0	0	0	0	0	0
Bacteria;Verrucomicrobia;Methylacidiphilae;Methylacidiphilales;Methylacidiphilaceae	0.000703235	0	0	0	0	0	7.88084e-05	0	0.000209314	0	0	0.000111726	0	0
Bacteria;Verrucomicrobia;Opitutae;Opitutales;Opitutaceae	0.00562588	0.00244101	0.00173913	0	0	0.00210847	0.00362519	0.00236705	0.00167452	0.00207489	0.00285036	0.00145243	0.00263389	0.000433369
Bacteria;Verrucomicrobia;Opitutae;Puniceicoccales;Puniceicoccaceae	0	0	0	0	0	0.000117137	0.000236425	0	0	0.000197609	0	0	0	0
Bacteria;Verrucomicrobia;Spartobacteria;Chthoniobacterales;Chthoniobacteraceae	0	0	0	0	0	0.000937097	0.000551659	0.000789017	0.00104657	0.000494022	0.000356295	0.000670354	0	0
Bacteria;Verrucomicrobia;Spartobacteria;Terrimicrobium group	0	0	0	0	0	0.000117137	0.000236425	0	0.000209314	0.000296413	0.000356295	0.000335177	0	0
Bacteria;Verrucomicrobia;Verrucomicrobiae;Verrucomicrobiales;Akkermansiaceae	0	0	0	0	0	0.000234274	7.88084e-05	7.89017e-05	0.000104657	9.88045e-05	0.00023753	0	0	0
Bacteria;Verrucomicrobia;Verrucomicrobiae;Verrucomicrobiales;Verrucomicrobia subdivision 3	0.000703235	0.00081367	0	0	0	0.000351412	0.000236425	0.000236705	0.000523286	0.000197609	0.000475059	0.00039104	0.000438982	0.000216685
Bacteria;Verrucomicrobia;Verrucomicrobiae;Verrucomicrobiales;Verrucomicrobiaceae	0	0	0	0.0250896	0	0.000351412	0.000236425	0.00102572	0.000418629	0.000296413	0.000593824	0.000335177	0	0
Bacteria;unclassified Bacteria;Haloplasmatales;Haloplasmataceae	0	0	0	0	0	0	0	0	0	0	0	5.58628e-05	0	0
Other unclassified bacterial genomes	0.0105485	0.00244101	0.00057971	7.99361e-14	1.11133e-13	0.00257702	0.00890535	0.00820578	0.010675	0.00335935	0.00391924	0.00418971	0.00438982	0.000216685
